# Supplementary material for: Replicative senescence is associated with nuclear reorganization and with DNA methylation at specific transcription factor binding sites
Source: Clin Epigenetics. 2015 Mar 4;7(1):19. doi: 10.1186/s13148-015-0057-5 (PMC4356053; doi:10.1186/s13148-015-0057-5)
Supplement: Additional file 1: Table S1. — Differentially expressed genes. [file 13148_2015_57_MOESM1_ESM.xls]

## Sheet: Sheet1
symbol	ensembl_gene_id	chromosome_name	start_position	end_position	baseMean	log2FoldChange	adjusted p-value
PGF	ENSG00000119630	14	75408537	75422487	84.0225	-3.50182	6.73049e-13
COLEC12	ENSG00000158270	18	319361	500722	2048.37	-3.50066	3.46262e-14
NA	ENSG00000231007	9	89626567	89628066	138.734	-3.39357	2.58949e-23
TROAP	ENSG00000135451	12	49717019	49725514	139.299	-3.31724	2.21129e-12
E2F8	ENSG00000129173	11	19245610	19263167	50.3804	-3.30688	6.29843e-11
MMP3	ENSG00000149968	11	102706532	102714534	229.604	-3.22198	3.08871e-18
LMNB1	ENSG00000113368	5	126112315	126172712	498.072	-3.17748	5.93604e-13
SKA1	ENSG00000154839	18	47901365	47920543	116.396	-3.17336	8.31016e-13
TLL1	ENSG00000038295	4	166794410	167025047	59.7554	-3.17285	4.4846e-11
SPC24	ENSG00000161888	19	11242196	11266484	136.65	-3.1588	2.1268e-18
NCAPH	ENSG00000121152	2	97001525	97039583	169.947	-3.10038	3.75544e-11
PART1	ENSG00000152931	5	59783540	59843484	32.9965	-3.07967	2.09316e-09
GTSE1	ENSG00000075218	22	46692638	46726707	249.286	-3.06748	6.01008e-12
KIF18B	ENSG00000186185	17	43002077	43025082	189.823	-3.06505	1.16752e-09
SAPCD2	ENSG00000186193	9	139956581	139965040	77.163	-3.05797	7.74638e-13
PLK4	ENSG00000142731	4	128802016	128820350	138.755	-3.01764	2.86599e-16
SH3BP1	ENSG00000100092	22	38030661	38062939	48.9238	-3.01485	2.97779e-10
AURKB	ENSG00000178999	17	8108056	8113918	127.308	-3.01483	2.28077e-08
LZTS1	ENSG00000061337	8	20103676	20161474	138.607	-3.0082	3.33668e-12
ORC1	ENSG00000085840	1	52838501	52870131	59.5886	-2.99991	1.90705e-11
CDC20	ENSG00000117399	1	43824626	43828874	513.607	-2.97354	2.05153e-08
SGOL1	ENSG00000129810	3	20202085	20227784	40.5432	-2.97093	2.8914e-12
CDCA7	ENSG00000144354	2	174219548	174233725	186.382	-2.96355	1.87439e-07
UBE2C	ENSG00000175063	20	44441215	44445596	223.965	-2.96172	1.81271e-11
EPHA7	ENSG00000135333	6	93949738	94129265	48.8025	-2.95702	7.4934e-08
KIF4A	ENSG00000090889	X	69509879	69640682	228.076	-2.95116	1.32243e-10
TTK	ENSG00000112742	6	80713604	80752244	219.814	-2.95004	4.57466e-11
CDCA8	ENSG00000134690	1	38158090	38175391	306.277	-2.94242	5.89006e-17
FAM83D	ENSG00000101447	20	37554955	37581703	270.452	-2.93466	1.70162e-12
NUF2	ENSG00000143228	1	163236366	163325554	151.444	-2.93148	1.48906e-09
SEZ6L2	ENSG00000174938	16	29882480	29910868	90.3311	-2.92541	3.45078e-16
PKN3	ENSG00000160447	9	131464802	131483197	79.2064	-2.91907	7.3107e-11
KIF14	ENSG00000118193	1	200520628	200589862	177.738	-2.91441	5.72117e-14
DEPDC1B	ENSG00000035499	5	59892739	59996017	49.6622	-2.89771	5.0131e-11
KYNU	ENSG00000115919	2	143635067	143799890	139.756	-2.89553	4.80657e-30
NOS1	ENSG00000089250	12	117645947	117889975	22.3679	-2.89228	8.67325e-07
CCNA2	ENSG00000145386	4	122737599	122745087	398.034	-2.89156	1.00295e-18
WNT7B	ENSG00000188064	22	46316242	46373009	137.091	-2.89085	1.04903e-07
KIF11	ENSG00000138160	10	94353043	94415150	537.834	-2.88723	7.89459e-15
TACC3	ENSG00000013810	4	1723227	1746898	563.019	-2.88472	7.61684e-16
CENPF	ENSG00000117724	1	214776538	214837931	1301.56	-2.88092	3.44064e-47
IQGAP3	ENSG00000183856	1	156495197	156542396	410.031	-2.88083	3.17615e-08
PLK1	ENSG00000166851	16	23688977	23701688	568.605	-2.87592	1.89928e-08
BUB1B	ENSG00000156970	15	40453224	40513337	293.887	-2.87445	5.56704e-08
E2F2	ENSG00000007968	1	23832922	23857712	35.2446	-2.84886	8.99314e-07
NEK2	ENSG00000117650	1	211836114	211848960	133.578	-2.84471	2.24595e-09
EXO1	ENSG00000174371	1	242011269	242058450	99.3285	-2.84425	9.03344e-19
PKMYT1	ENSG00000127564	16	3018025	3030540	118.62	-2.79468	3.57737e-07
MYBL2	ENSG00000101057	20	42295754	42345136	350.427	-2.79163	1.07362e-07
CDC25C	ENSG00000158402	5	137620954	137674044	58.129	-2.78342	3.10435e-08
NUSAP1	ENSG00000137804	15	41624892	41673248	519.949	-2.77755	1.29854e-13
NA	ENSG00000264514	18	316737	319165	21.8461	-2.75886	1.4344e-06
CDT1	ENSG00000167513	16	88869621	88875666	140.048	-2.74413	9.67303e-11
FAM64A	ENSG00000129195	17	6347735	6354789	153.212	-2.73803	2.72164e-13
CCNB2	ENSG00000157456	15	59397277	59417244	333.704	-2.73536	9.83404e-19
CCNB1	ENSG00000134057	5	68462837	68474072	1039.57	-2.73288	6.66331e-20
LY6K	ENSG00000160886	8	143781529	143786545	117.967	-2.73135	5.28779e-11
KIF4B	ENSG00000226650	5	154393260	154397685	58.0328	-2.72604	3.57914e-09
TPX2	ENSG00000088325	20	30327074	30389608	1139.43	-2.71808	4.62166e-12
KIF15	ENSG00000163808	3	44803209	44914868	133.883	-2.71381	1.31113e-14
CENPA	ENSG00000115163	2	26987157	27023935	100.23	-2.70191	1.20637e-09
CORO1A	ENSG00000102879	16	30194148	30200397	15.7329	-2.70053	6.33904e-07
ASF1B	ENSG00000105011	19	14230321	14247768	176.432	-2.69202	1.40157e-09
BUB1	ENSG00000169679	2	111395275	111435691	366.212	-2.68605	2.99025e-07
SOX5	ENSG00000134532	12	23682440	24103966	123.755	-2.68303	2.12807e-19
SKA3	ENSG00000165480	13	21727734	21750741	137.968	-2.68049	4.83216e-10
CEP55	ENSG00000138180	10	95256389	95288849	464.641	-2.67499	8.66298e-12
SPC25	ENSG00000152253	2	169690642	169769881	65.7984	-2.65651	9.94237e-09
WDR62	ENSG00000075702	19	36545783	36596008	114.039	-2.6517	4.44204e-18
PDGFRL	ENSG00000104213	8	17433942	17501580	109.397	-2.64648	7.35582e-11
RGMA	ENSG00000182175	15	93586636	93632433	111.292	-2.62304	8.43323e-14
SUSD2	ENSG00000099994	22	24577227	24585078	49.8032	-2.61972	2.75784e-10
HMMR	ENSG00000072571	5	162887175	162918947	317.807	-2.61878	2.05167e-06
STMN1	ENSG00000117632	1	26210672	26233482	1498.59	-2.61683	8.79405e-17
NCAPG	ENSG00000109805	4	17812525	17846485	293.854	-2.61304	1.36836e-06
DLGAP5	ENSG00000126787	14	55614830	55658396	440.381	-2.60897	7.30285e-07
CDKN2C	ENSG00000123080	1	51426417	51440305	409.19	-2.60627	1.32365e-53
MCM5	ENSG00000100297	22	35796056	35821423	675.98	-2.60192	4.38112e-12
ERCC6L	ENSG00000186871	X	71424510	71458897	97.0262	-2.59651	9.3899e-07
PI15	ENSG00000137558	8	75736772	75767264	43.6271	-2.59391	2.35068e-05
MARCKSL1	ENSG00000175130	1	32799433	32801980	209.999	-2.59265	1.47329e-08
WISP3	ENSG00000112761	6	112375275	112392171	15.9829	-2.58801	1.97901e-05
ZNF385B	ENSG00000144331	2	180306709	180726232	50.6589	-2.57755	1.83858e-08
BIRC5	ENSG00000089685	17	76210267	76221717	276.072	-2.57178	1.66349e-06
TK1	ENSG00000167900	17	76170160	76183314	856.606	-2.56282	2.74705e-07
POLQ	ENSG00000051341	3	121150278	121264853	108.452	-2.55332	8.56069e-09
SPAG5	ENSG00000076382	17	26904592	26926297	178.367	-2.5306	6.28671e-10
ARHGEF39	ENSG00000137135	9	35658872	35675863	23.1305	-2.52763	8.82348e-07
PBK	ENSG00000168078	8	27667137	27695612	348.504	-2.52135	9.66799e-07
CENPE	ENSG00000138778	4	104026963	104119566	486.748	-2.52119	9.68483e-08
CDK1	ENSG00000170312	10	62538089	62554610	372.117	-2.51657	2.57196e-06
TOP2A	ENSG00000131747	17	38544768	38574202	1995.67	-2.50409	5.4672e-06
NEIL3	ENSG00000109674	4	178230990	178284097	69.8168	-2.50042	2.57514e-06
SV2A	ENSG00000159164	1	149874870	149889434	257.863	-2.49379	7.07216e-10
KIF20B	ENSG00000138182	10	91461367	91534700	336.024	-2.49169	8.49632e-17
NA	ENSG00000265415	17	57280038	57281190	59.274	-2.49164	4.2054e-07
MCM10	ENSG00000065328	10	13203554	13253104	118.205	-2.4896	1.54499e-05
FOXM1	ENSG00000111206	12	2966847	2986206	784.831	-2.48491	2.72507e-08
SHROOM2	ENSG00000146950	X	9754496	9917483	192.028	-2.46997	2.07149e-06
RPS6KA1	ENSG00000117676	1	26856252	26901521	20.1814	-2.46763	3.36164e-06
ASPM	ENSG00000066279	1	197053258	197115824	659.616	-2.46251	7.13695e-07
KIF20A	ENSG00000112984	5	137514408	137523404	731.245	-2.46141	2.47237e-05
CKAP2L	ENSG00000169607	2	113493930	113522254	358.251	-2.45709	1.74953e-08
ESPL1	ENSG00000135476	12	53662083	53687427	164.862	-2.45538	3.88143e-27
NA	ENSG00000256663	12	20704524	20705946	99.9024	-2.44844	4.10946e-20
NA	ENSG00000034063	19	4903092	4962165	271.488	-2.44747	3.18029e-18
PRC1	ENSG00000198901	15	91509270	91538859	950.032	-2.44523	3.07255e-06
NDC80	ENSG00000080986	18	2571510	2616634	248.19	-2.43753	1.12902e-05
DEPDC1	ENSG00000024526	1	68939835	68962904	272.785	-2.43193	1.35549e-05
ANLN	ENSG00000011426	7	36429415	36493400	1527.59	-2.43069	6.00022e-06
FGF10	ENSG00000070193	5	44303646	44389808	10.7431	-2.42188	0.000101271
AURKA	ENSG00000087586	20	54944445	54967393	309.81	-2.41933	1.33548e-17
BLM	ENSG00000197299	15	91260558	91358859	42.4892	-2.41931	1.66588e-08
NEURL1B	ENSG00000214357	5	172068269	172118543	87.3499	-2.41193	4.78838e-05
APOBEC3B	ENSG00000179750	22	39378352	39388809	83.037	-2.40821	2.56468e-06
CA11	ENSG00000063180	19	49141199	49149569	27.7087	-2.39306	4.56034e-05
CDCA5	ENSG00000146670	11	64833772	64851636	230.81	-2.39134	2.81702e-15
HELLS	ENSG00000119969	10	96305547	96373662	183.122	-2.38963	3.15694e-07
EFNB3	ENSG00000108947	17	7608520	7614696	51.4269	-2.38115	0.00010081
TSPAN15	ENSG00000099282	10	71211229	71267425	15.5857	-2.3746	0.000104361
HHIPL2	ENSG00000143512	1	222695602	222721445	13.5882	-2.37081	0.000140215
CXCL12	ENSG00000107562	10	44793038	44881941	1733.32	-2.36971	1.56311e-07
SHCBP1	ENSG00000171241	16	46614466	46655538	525.628	-2.35761	5.31676e-06
ESCO2	ENSG00000171320	8	27629466	27670157	106.627	-2.3541	1.14922e-05
FABP4	ENSG00000170323	8	82390654	82395498	31.9642	-2.34936	0.000168632
FANCD2	ENSG00000144554	3	10068098	10143614	112.086	-2.34621	2.31083e-12
MELK	ENSG00000165304	9	36572859	36677678	285.506	-2.34246	2.28855e-11
SEMA6B	ENSG00000167680	19	4542600	4559820	12.9293	-2.33972	9.15628e-05
FANCA	ENSG00000187741	16	89803957	89883065	93.6182	-2.33687	3.90951e-08
GINS1	ENSG00000101003	20	25388363	25433264	115.366	-2.33552	2.98283e-08
MXD3	ENSG00000213347	5	176728462	176739758	105.925	-2.3344	1.3928e-08
PREX1	ENSG00000124126	20	47240790	47444420	302.88	-2.33426	1.80723e-09
CCNF	ENSG00000162063	16	2479395	2508855	256.334	-2.3321	4.67523e-34
MAD2L1	ENSG00000164109	4	120980577	120988229	222.554	-2.3295	1.15595e-13
CHAF1B	ENSG00000159259	21	37757676	37789125	102.869	-2.32936	6.46132e-09
PTTG1	ENSG00000164611	5	159848829	159855748	298.451	-2.32842	2.67956e-07
TNFAIP8L1	ENSG00000185361	19	4639530	4655580	78.4586	-2.32779	1.78571e-09
CDKN3	ENSG00000100526	14	54863567	54886936	276.905	-2.32774	4.50308e-06
BARD1	ENSG00000138376	2	215590370	215674428	87.2368	-2.32738	3.30389e-09
GAS2L3	ENSG00000139354	12	100967461	101022064	156.564	-2.32676	2.48613e-05
CASC5	ENSG00000137812	15	40886218	40956540	319.396	-2.32458	6.81015e-05
PRIM1	ENSG00000198056	12	57125380	57146157	64.0559	-2.32228	8.31642e-11
NA	ENSG00000214998	7	7948931	7950080	30.7787	-2.31753	1.47979e-05
UBE2CP4	ENSG00000259179	15	31712331	31712865	17.7141	-2.31468	3.0372e-05
RACGAP1	ENSG00000161800	12	50370706	50426919	767.317	-2.31249	3.08871e-18
GMNN	ENSG00000112312	6	24775159	24786327	133.139	-2.309	1.05543e-11
MDK	ENSG00000110492	11	46402306	46405375	89.166	-2.30605	7.39682e-08
VIT	ENSG00000205221	2	36923833	37041935	49.1406	-2.30063	5.39944e-08
SH3TC1	ENSG00000125089	4	8183799	8243530	102.698	-2.29027	2.76403e-10
RRM2	ENSG00000171848	2	10262455	10271545	650.175	-2.2871	8.13727e-06
CDCA3	ENSG00000111665	12	6953957	6961230	76.4142	-2.28415	8.21703e-07
MCM2	ENSG00000073111	3	127317066	127341276	509.833	-2.28314	9.50209e-21
IL31RA	ENSG00000164509	5	55147207	55218678	32.1403	-2.27455	0.000288255
COL11A1	ENSG00000060718	1	103342023	103574052	377.924	-2.27305	2.02062e-14
ARHGAP11A	ENSG00000198826	15	32907345	32932150	474.336	-2.26137	6.53164e-09
CDC25A	ENSG00000164045	3	48198636	48229892	62.4921	-2.25374	2.58738e-08
KIF2C	ENSG00000142945	1	45205490	45233439	292.655	-2.25314	0.000313175
DBC1	ENSG00000078725	9	121915736	122131745	29.1691	-2.24688	1.46937e-06
KIF23	ENSG00000137807	15	69706585	69740764	532.517	-2.2437	1.72173e-60
UNC5C	ENSG00000182168	4	96083655	96470357	13.3826	-2.23834	0.000426943
TIMELESS	ENSG00000111602	12	56810903	56843187	396.94	-2.23572	1.47878e-25
OSBPL7	ENSG00000006025	17	45884738	45899200	71.1908	-2.23468	4.57665e-09
ZWINT	ENSG00000122952	10	58116989	58121036	330.274	-2.23184	1.37384e-22
INSC	ENSG00000188487	11	15133970	15268754	37.2274	-2.22531	2.35068e-05
FAM111B	ENSG00000189057	11	58874658	58894883	125.998	-2.2205	0.000259975
MKI67	ENSG00000148773	10	129894923	129924649	1654.37	-2.20534	0.000401184
BTBD11	ENSG00000151136	12	107712190	108053419	227.153	-2.2018	1.87703e-12
FANCI	ENSG00000140525	15	89787180	89860492	328.455	-2.20108	8.69677e-15
CCNE2	ENSG00000175305	8	95891998	95908906	30.6965	-2.20064	2.4576e-07
PTTG3P	ENSG00000213005	8	67679632	67680240	84.3105	-2.18917	1.84857e-05
DBF4B	ENSG00000161692	17	42785976	42829632	113.467	-2.188	1.85076e-18
ARC	ENSG00000198576	8	143692405	143696833	92.4931	-2.18649	4.09635e-09
EZH2	ENSG00000106462	7	148504475	148581413	195.146	-2.1854	2.09316e-09
OIP5	ENSG00000104147	15	41601466	41624819	38.4233	-2.18089	1.46937e-06
HJURP	ENSG00000123485	2	234742062	234763212	229.312	-2.17833	8.78199e-05
SGOL2	ENSG00000163535	2	201374731	201448505	344.088	-2.17686	3.47415e-16
RAD54L	ENSG00000085999	1	46713360	46744145	77.6396	-2.17326	0.000176772
ARHGEF26	ENSG00000114790	3	153838792	153975616	18.8388	-2.17095	6.79217e-05
NA	ENSG00000122966	12	120123595	120315095	985.437	-2.15985	2.32151e-45
CBX2	ENSG00000173894	17	77751931	77761782	20.5169	-2.15747	4.13784e-06
PSRC1	ENSG00000134222	1	109822178	109825808	115.798	-2.15724	2.52257e-06
NRGN	ENSG00000154146	11	124609829	124617869	18.7814	-2.15277	0.000707473
NA	ENSG00000237810	8	63055870	63057328	38.8313	-2.13865	7.44531e-05
LIG1	ENSG00000105486	19	48618702	48673860	344.353	-2.12215	3.45878e-11
ATAD5	ENSG00000176208	17	29158988	29222887	49.6934	-2.1216	1.40553e-09
CKS2	ENSG00000123975	9	91926113	91931618	339.904	-2.12003	1.30017e-13
PAFAH1B3	ENSG00000079462	19	42801185	42807698	101.639	-2.11555	0.000118672
GSG2	ENSG00000177602	17	3627211	3630067	41.3944	-2.11517	4.35095e-06
GINS2	ENSG00000131153	16	85709804	85723679	141.865	-2.10417	0.000114598
KAL1	ENSG00000011201	X	8496915	8700227	82.4188	-2.10295	0.000155877
COL14A1	ENSG00000187955	8	121072019	121384275	3085.02	-2.10023	2.83385e-09
HMGB2	ENSG00000164104	4	174252846	174256276	977.928	-2.09772	1.6503e-28
PRR11	ENSG00000068489	17	57232860	57282066	521.689	-2.09299	0.000267376
CA2	ENSG00000104267	8	86376081	86393722	114.85	-2.08912	0.000898525
COL5A3	ENSG00000080573	19	10070237	10121147	1125.5	-2.0889	2.41735e-10
ACTG2	ENSG00000163017	2	74119441	74146992	40.8786	-2.08751	1.01288e-05
TMPO	ENSG00000120802	12	98909290	98944157	945.743	-2.0814	3.39586e-18
PAQR4	ENSG00000162073	16	3019246	3023490	59.5252	-2.0765	8.81885e-05
SOX11	ENSG00000176887	2	5832799	5841516	32.48	-2.06358	0.0014295
C1QTNF2	ENSG00000145861	5	159774758	159797648	12.6512	-2.0615	0.0012995
CENPW	ENSG00000203760	6	126661320	126670021	141.027	-2.05815	7.30133e-13
SLC7A8	ENSG00000092068	14	23594504	23652883	718.245	-2.05496	5.44694e-15
CDK2	ENSG00000123374	12	56360553	56366568	207.583	-2.05046	8.22571e-12
EPHA3	ENSG00000044524	3	89156674	89531284	32.853	-2.04655	0.00158774
NA	ENSG00000258445	14	61246696	61247313	38.0442	-2.04314	1.87146e-05
CCDC150	ENSG00000144395	2	197504278	197628214	14.2005	-2.04062	0.00104352
CCDC8	ENSG00000169515	19	46913629	46916841	503.084	-2.04054	2.60972e-19
RNASEH2A	ENSG00000104889	19	12917394	12924452	240.008	-2.03852	1.79447e-32
C18orf54	ENSG00000166845	18	51884287	51911588	118.707	-2.03819	8.62866e-20
BRIP1	ENSG00000136492	17	59758627	59940882	82.4676	-2.03627	0.000794574
CHTF18	ENSG00000127586	16	838046	850737	139.356	-2.03492	1.8134e-07
DNM1	ENSG00000106976	9	130965658	131017527	393.312	-2.03142	3.09345e-05
PASK	ENSG00000115687	2	242045514	242089679	42.1366	-2.03136	2.05457e-08
CENPI	ENSG00000102384	X	100353178	100418670	89.1622	-2.0313	8.30013e-08
MTFR2	ENSG00000146410	6	136552162	136571473	32.2671	-2.03057	1.36836e-06
NA	ENSG00000257331	12	45457256	45459134	60.8368	-2.02826	1.09879e-09
PTN	ENSG00000105894	7	136912088	137028611	114.066	-2.0275	0.00161461
RAD51AP1	ENSG00000111247	12	4647950	4669214	113.911	-2.01949	7.09035e-06
CCKAR	ENSG00000163394	4	26483022	26492084	376.283	-2.01677	0.00133446
CENPK	ENSG00000123219	5	64813593	64858998	138.869	-2.01479	1.17089e-09
C11orf82	ENSG00000165490	11	82611017	82669319	108.31	-2.01367	1.25901e-06
CLSPN	ENSG00000092853	1	36185819	36235568	147.759	-2.01212	0.00079158
NA	ENSG00000234819	9	80834036	80834273	53.7502	-2.00972	8.2941e-08
NA	ENSG00000160957	8	145736667	145743229	183.494	-1.9926	3.11609e-14
FGF18	ENSG00000156427	5	170846660	170884627	17.6706	-1.9874	5.3032e-05
PENK	ENSG00000181195	8	57349233	57359293	2040.9	-1.98425	6.60292e-06
MND1	ENSG00000121211	4	154265801	154336270	22.2002	-1.98299	0.0016897
DBF4	ENSG00000006634	7	87505531	87538856	110.246	-1.97994	3.57914e-09
NPTX1	ENSG00000171246	17	78440948	78451643	117.273	-1.97875	4.115e-05
CENPM	ENSG00000100162	22	42334725	42343168	96.1769	-1.97517	0.0025884
GINS4	ENSG00000147536	8	41386725	41402565	132.464	-1.97467	3.71967e-06
ARSI	ENSG00000183876	5	149675906	149718870	88.7108	-1.97383	1.56081e-06
KIF22	ENSG00000079616	16	29802040	29816706	400.443	-1.97316	1.14474e-31
MLF1IP	ENSG00000151725	4	185615772	185655287	153.183	-1.9577	7.41787e-06
POLE2	ENSG00000100479	14	50110273	50155140	59.178	-1.95478	0.000934601
F2RL1	ENSG00000164251	5	76114758	76131140	37.4206	-1.95421	0.000693665
TGIF2	ENSG00000118707	20	35201891	35222353	82.994	-1.95164	3.64851e-10
TRIP13	ENSG00000071539	5	892758	919472	359.777	-1.95129	1.2566e-08
POLD1	ENSG00000062822	19	50887461	50921273	272.5	-1.95123	2.05287e-06
MBOAT1	ENSG00000172197	6	20100935	20212670	15.8458	-1.94816	0.00228868
KIAA0101	ENSG00000166803	15	64657193	64679886	268.989	-1.94689	0.00110124
WDR76	ENSG00000092470	15	44119161	44160617	156.23	-1.94546	7.54352e-05
NA	ENSG00000214018	X	44168560	44169722	64.4265	-1.94089	0.00175728
MTUS1	ENSG00000129422	8	17501304	17658426	15.5888	-1.93884	0.00256725
TEAD2	ENSG00000074219	19	49843852	49865714	118.91	-1.93639	1.62511e-06
MCM7	ENSG00000166508	7	99690351	99699563	1027.94	-1.93534	1.54182e-11
NA	ENSG00000259358	15	32057946	32060404	20.4703	-1.93456	0.00270339
THBS4	ENSG00000113296	5	79287134	79379110	259.892	-1.9318	8.76463e-08
TMEM119	ENSG00000183160	12	108983622	108992096	4350.09	-1.92988	0.000171755
SFXN2	ENSG00000156398	10	104474295	104498952	113.365	-1.92002	5.05241e-09
C14orf80	ENSG00000185347	14	105956192	105965912	51.7405	-1.9188	2.60028e-06
NCAPG2	ENSG00000146918	7	158424003	158497520	564.522	-1.91575	5.07321e-09
FOXQ1	ENSG00000164379	6	1312675	1314992	19.731	-1.91409	0.00382001
FRZB	ENSG00000162998	2	183698002	183731890	13.2853	-1.91288	0.00283895
KIF18A	ENSG00000121621	11	28042167	28129855	166.138	-1.9112	1.32761e-05
MYBPH	ENSG00000133055	1	203136939	203144941	269.087	-1.90714	1.11077e-07
E2F1	ENSG00000101412	20	32263489	32274210	139.318	-1.90455	8.96127e-06
KIAA1524	ENSG00000163507	3	108268716	108308491	262.357	-1.89683	1.27269e-10
MCM4	ENSG00000104738	8	48872745	48890720	982.465	-1.88475	8.31642e-11
IFI27	ENSG00000165949	14	94571182	94583033	100.649	-1.88331	2.24296e-05
CDC6	ENSG00000094804	17	38443885	38459171	236.041	-1.8831	1.90182e-15
ADAM19	ENSG00000135074	5	156822542	157002783	1128.28	-1.8808	2.46583e-05
NETO2	ENSG00000171208	16	47111614	47177908	1041.12	-1.87988	7.93273e-08
NASP	ENSG00000132780	1	46049518	46084566	669.949	-1.87963	5.69352e-26
GALNT6	ENSG00000139629	12	51745031	51786651	256.885	-1.87684	0.000774267
NA	ENSG00000184682	11	1910375	1912084	53.429	-1.87572	1.8672e-05
SPTLC3	ENSG00000172296	20	12989627	13147411	264.567	-1.87449	2.47284e-07
DTL	ENSG00000143476	1	212208919	212280742	180.266	-1.87336	0.00241586
TYMS	ENSG00000176890	18	657604	673578	747.338	-1.8731	0.00074549
COL21A1	ENSG00000124749	6	55921388	56258892	259.442	-1.87277	5.45358e-07
CDC7	ENSG00000097046	1	91966408	91991321	138.405	-1.87117	3.13987e-12
NA	ENSG00000259340	15	97094611	97094747	20.1841	-1.86821	0.000145593
CDC45	ENSG00000093009	22	19466982	19508135	106.284	-1.8672	0.00524276
CENPH	ENSG00000153044	5	68485375	68506184	117.987	-1.86578	1.79035e-13
GPR162	ENSG00000250510	12	6930711	6939136	23.1697	-1.86551	2.83372e-05
POSTN	ENSG00000133110	13	38136720	38172981	24001.7	-1.86338	0.000490211
RAD51	ENSG00000051180	15	40986972	41024354	100.936	-1.86193	1.02134e-07
CEP152	ENSG00000103995	15	49005125	49103343	94.2745	-1.85495	2.5565e-13
FBXO5	ENSG00000112029	6	153291664	153304714	188.691	-1.85469	3.30389e-09
SHMT1	ENSG00000176974	17	18231187	18266856	98.7966	-1.84938	4.09715e-15
RMI2	ENSG00000175643	16	11343476	11445619	68.1935	-1.83695	0.000612242
LCTL	ENSG00000188501	15	66839517	66858317	28.6814	-1.82947	7.41261e-05
NA	ENSG00000187951	15	30916697	31065196	25.3303	-1.82603	0.0002014
CTTNBP2	ENSG00000077063	7	117350705	117514193	77.2794	-1.82217	5.60429e-06
NA	ENSG00000258648	14	31152251	31152804	10.8546	-1.81078	0.00539677
FBXO43	ENSG00000156509	8	101145588	101158028	12.7341	-1.80715	0.0054087
C16orf59	ENSG00000162062	16	2510081	2514964	53.3455	-1.80616	1.41704e-08
FAM46B	ENSG00000158246	1	27331511	27339327	99.8696	-1.8061	2.89376e-06
HHIP	ENSG00000164161	4	145567173	145666423	16.6844	-1.80467	0.00208418
HAUS8	ENSG00000131351	19	17160539	17186435	73.7944	-1.80277	2.94589e-10
NA	ENSG00000148357	9	133046882	133309510	24.6736	-1.80111	0.0077593
KCNS2	ENSG00000156486	8	99439250	99445076	15.7902	-1.80005	0.00255564
EME1	ENSG00000154920	17	48450581	48458844	37.4877	-1.79541	0.000734394
UCP2	ENSG00000175567	11	73685712	73694352	51.6065	-1.79013	0.00209018
FES	ENSG00000182511	15	91426925	91439006	60.1231	-1.78324	6.65689e-10
ECHDC3	ENSG00000134463	10	11784365	11806069	47.0288	-1.77336	4.56034e-05
STIL	ENSG00000123473	1	47715811	47779819	181.681	-1.7683	1.2134e-09
MT1A	ENSG00000205362	16	56672578	56673999	24.1185	-1.76787	0.00018092
UNC5A	ENSG00000113763	5	176237478	176307897	12.5393	-1.7601	0.008773
MCM3	ENSG00000112118	6	52128807	52149679	738.317	-1.75597	1.83758e-16
TNC	ENSG00000041982	9	117782806	117880536	18895.3	-1.75162	0.0053684
MAFB	ENSG00000204103	20	39314488	39317880	101.653	-1.74949	0.00365203
FSD1	ENSG00000105255	19	4304597	4323840	66.0638	-1.74944	7.96306e-05
PTGER4	ENSG00000171522	5	40679600	40693837	282.676	-1.74731	0.000177481
TMEM25	ENSG00000149582	11	118401756	118417995	126.733	-1.741	4.37929e-08
KNTC1	ENSG00000184445	12	123011793	123110943	238.639	-1.74072	6.74523e-15
MCAM	ENSG00000076706	11	119179241	119192231	415.023	-1.73932	4.34827e-07
SLC40A1	ENSG00000138449	2	190425305	190448484	44.7325	-1.73214	0.00790342
EPOR	ENSG00000187266	19	11488236	11495018	28.1276	-1.72654	0.00171757
POC1A	ENSG00000164087	3	52109269	52188706	160.913	-1.72624	1.11085e-08
MAMSTR	ENSG00000176909	19	49215999	49222978	74.4526	-1.72478	0.000872416
GADL1	ENSG00000144644	3	30767692	30936257	23.1878	-1.72371	0.00419546
ACSS1	ENSG00000154930	20	24986868	25039616	22.7176	-1.72235	0.00291738
ADAMTS16	ENSG00000145536	5	5140443	5320417	25.6666	-1.72149	0.00175158
GAP43	ENSG00000172020	3	115342171	115440337	298.75	-1.72072	9.42886e-10
MAF	ENSG00000178573	16	79619740	79634611	414.797	-1.71487	1.04664e-08
TMPO-AS1	ENSG00000257167	12	98906751	98910200	24.2406	-1.71333	0.00888958
DDIT4L	ENSG00000145358	4	101107027	101111939	132.301	-1.7131	0.00249796
AMOT	ENSG00000126016	X	112017731	112084043	38.0416	-1.71077	0.00800321
XRCC2	ENSG00000196584	7	152341864	152373250	57.4587	-1.70362	0.000784858
UBE2T	ENSG00000077152	1	202300785	202311108	172.769	-1.7005	2.3554e-14
GSDMD	ENSG00000104518	8	144635377	144645232	300.53	-1.69702	2.00274e-08
OMD	ENSG00000127083	9	95176527	95186743	110.624	-1.69672	0.000461257
OLFML2B	ENSG00000162745	1	161952982	161993644	1753.7	-1.69633	0.00825239
NCAPD2	ENSG00000010292	12	6602522	6641121	1288.88	-1.69597	1.32684e-23
VWA1	ENSG00000179403	1	1370241	1378262	44.8786	-1.69289	4.25988e-06
CDH24	ENSG00000139880	14	23516271	23526747	54.8827	-1.69061	0.000574662
BRCA1	ENSG00000012048	17	41196312	41277500	312.97	-1.68954	2.81507e-06
INCENP	ENSG00000149503	11	61891445	61920635	424.824	-1.68929	4.36659e-17
LIPE	ENSG00000079435	19	42905659	42931578	24.2469	-1.68607	0.000107119
EMILIN1	ENSG00000138080	2	27301435	27309271	4967.59	-1.68342	4.92533e-05
CDCA2	ENSG00000184661	8	25316513	25365436	341.335	-1.67344	3.12353e-05
LOC100130111	ENSG00000256802	15	29967194	29973161	71.0939	-1.66804	7.42506e-10
HAUS5	ENSG00000249115	19	36103646	36116251	117.001	-1.66588	7.9529e-09
NA	ENSG00000158427	X	103173479	103229570	21.6527	-1.66529	0.00111739
CRISPLD2	ENSG00000103196	16	84853590	84954374	79.7075	-1.66506	1.8923e-09
OSR2	ENSG00000164920	8	99956631	99964332	357.373	-1.66462	0.000358005
LIN9	ENSG00000183814	1	226418850	226497570	73.0373	-1.66448	4.03881e-10
SUV39H1	ENSG00000101945	X	48553945	48567403	90.5307	-1.66435	1.16423e-11
WNT5A	ENSG00000114251	3	55499743	55523973	7919.34	-1.66126	1.14826e-06
GPSM2	ENSG00000121957	1	109417972	109473044	434.701	-1.66087	4.71284e-07
ATAD2	ENSG00000156802	8	124332090	124428590	509.161	-1.65999	6.22654e-09
TRAIP	ENSG00000183763	3	49866034	49894007	46.9971	-1.65663	2.02781e-07
ZNF853	ENSG00000236609	7	6655248	6663921	15.3807	-1.65656	0.00573075
NA	ENSG00000188985	18	23749724	23751313	90.8232	-1.65653	6.29424e-07
ELN	ENSG00000049540	7	73442119	73484237	5745.05	-1.65265	8.02283e-06
CXCL1	ENSG00000163739	4	74735110	74736959	2181.07	-1.64274	2.75685e-05
BMF	ENSG00000104081	15	40380091	40401093	18.9544	-1.64238	0.00665943
SELENBP1	ENSG00000143416	1	151336778	151345209	801.798	-1.63222	1.31902e-07
DAPK2	ENSG00000035664	15	64199235	64364232	49.7921	-1.63128	5.2713e-06
SNED1	ENSG00000162804	2	241938255	242034983	3534.91	-1.62904	1.90513e-09
TNFRSF19	ENSG00000127863	13	24144509	24250232	610.787	-1.62491	0.00187187
FANCB	ENSG00000181544	X	14861529	14891191	27.0784	-1.62143	0.000888615
LMO3	ENSG00000048540	12	16701307	16763528	48.4878	-1.62128	0.00330859
ARHGAP33	ENSG00000004777	19	36265434	36279724	92.1186	-1.61574	0.000150632
C17orf53	ENSG00000125319	17	42219274	42239844	54.259	-1.61487	5.12353e-07
OLFML3	ENSG00000116774	1	114522063	114524876	2162.11	-1.61456	3.91348e-05
MAMDC4	ENSG00000177943	9	139745395	139755249	59.3537	-1.59786	5.37005e-08
GEM	ENSG00000164949	8	95261481	95274578	233.698	-1.59737	1.05354e-10
CITED4	ENSG00000179862	1	41326729	41328018	21.6365	-1.59732	0.00287672
METTL7A	ENSG00000185432	12	51317255	51326300	725.745	-1.59638	7.70278e-05
GUCY1B3	ENSG00000061918	4	156680144	156728743	135.298	-1.59585	7.6418e-06
KHDRBS3	ENSG00000131773	8	136469700	136668965	191.987	-1.5936	0.000159989
PCOLCE	ENSG00000106333	7	100199800	100205798	7441.36	-1.59195	0.000649782
PMAIP1	ENSG00000141682	18	57567180	57571538	550.423	-1.59095	0.000461771
FANCG	ENSG00000221829	9	35073832	35080013	222.631	-1.59079	9.30925e-16
GDPD3	ENSG00000102886	16	30116131	30125177	18.9679	-1.58949	0.00161837
NIM1	ENSG00000177453	5	43192173	43280952	41.3731	-1.58925	6.73985e-06
ATHL1	ENSG00000142102	11	289135	296107	126.577	-1.58768	7.68872e-08
MMP17	ENSG00000198598	12	132312938	132336328	39.5012	-1.58513	0.0099184
LRIG3	ENSG00000139263	12	59265931	59314303	474.354	-1.57729	0.00015882
IFITM1	ENSG00000185885	11	313506	315272	81.4653	-1.5771	0.00761325
CAMK4	ENSG00000152495	5	110559351	110830584	66.616	-1.57621	0.000210347
TMEM26	ENSG00000196932	10	63166401	63213208	60.629	-1.57401	0.000452589
RFC4	ENSG00000163918	3	186507669	186524847	162.787	-1.57363	4.09715e-15
NAGS	ENSG00000161653	17	42081914	42086431	19.8739	-1.57202	0.00440125
SIPA1	ENSG00000213445	11	65405568	65418401	319.465	-1.57011	5.16873e-22
NA	ENSG00000267736	19	1203208	1203820	44.5318	-1.56445	0.00108392
LOC81691	ENSG00000005189	16	20817751	20860987	71.9433	-1.56316	2.16733e-08
MAMDC2	ENSG00000165072	9	72658497	72841886	110.545	-1.56283	0.00156039
TWIST1	ENSG00000122691	7	19060614	19157295	434.397	-1.56216	5.49788e-09
MLPH	ENSG00000115648	2	238394071	238463961	141.975	-1.56182	0.00645538
ORC6	ENSG00000091651	16	46723555	46732306	114.658	-1.5612	0.00143774
EMP2	ENSG00000213853	16	10622279	10674555	728.702	-1.56089	0.00222212
SYNE2	ENSG00000054654	14	64319683	64693165	98.8528	-1.55736	0.00487855
TBX2	ENSG00000121068	17	59477257	59486827	254.997	-1.55702	4.90829e-15
PTCH2	ENSG00000117425	1	45285516	45308735	20.2074	-1.55603	0.00606734
DNMT1	ENSG00000130816	19	10244021	10341962	1664.25	-1.54996	8.59116e-16
NA	ENSG00000235489	10	65928715	65930611	30.6296	-1.54788	0.00945585
NA	ENSG00000132561	8	98881068	99048944	340.546	-1.54566	0.00761325
MEX3A	ENSG00000254726	1	156041804	156051789	17.3243	-1.54558	0.00227509
WWC1	ENSG00000113645	5	167718656	167899308	142.382	-1.53758	0.00178335
CHAF1A	ENSG00000167670	19	4402659	4445015	287.739	-1.53462	1.66431e-10
CXCL5	ENSG00000163735	4	74861359	74864496	1224.56	-1.53262	0.00589917
BCL2L11	ENSG00000153094	2	111876955	111926024	85.8728	-1.53141	8.24686e-06
GPR26	ENSG00000154478	10	125425871	125454123	73.7401	-1.52677	8.72104e-05
RFC3	ENSG00000133119	13	34392186	34540695	176.941	-1.51634	2.02974e-06
IL27RA	ENSG00000104998	19	14142560	14163743	36.8901	-1.515	4.01732e-05
NA	ENSG00000255874	13	111521578	111522162	12.6454	-1.51053	0.00877894
DDX39A	ENSG00000123136	19	14519631	14530192	478.694	-1.51006	3.88143e-27
DHFR	ENSG00000228716	5	79922047	79950802	150.095	-1.5089	2.07264e-05
DBP	ENSG00000105516	19	49133287	49140695	35.9159	-1.50806	0.00980111
TFAP4	ENSG00000090447	16	4307187	4323076	66.8187	-1.5015	0.000529633
TBX5	ENSG00000089225	12	114791736	114846247	30.255	-1.49727	0.000759617
CDC25B	ENSG00000101224	20	3767578	3786762	2407.8	-1.49588	1.20671e-05
SEMA3B	ENSG00000012171	3	50304990	50314977	339.483	-1.49364	0.000133296
NA	ENSG00000230356	7	34789865	34791665	31.786	-1.49147	0.00245082
RBL1	ENSG00000080839	20	35624752	35724398	224.096	-1.48712	9.52461e-05
CAND2	ENSG00000144712	3	12837971	12913415	64.931	-1.48592	0.00502174
COL7A1	ENSG00000114270	3	48601506	48632700	677.775	-1.48309	0.000599351
ASPHD1	ENSG00000174939	16	29911696	29931185	134.859	-1.48262	4.25988e-06
DCHS1	ENSG00000166341	11	6642556	6677085	123.769	-1.48232	0.000347671
CREB3L4	ENSG00000143578	1	153940010	153946839	54.6276	-1.48029	7.7747e-06
NA	ENSG00000262904	16	74701404	74702604	21.851	-1.48017	0.00121178
RCOR2	ENSG00000167771	11	63678693	63684316	39.4899	-1.47847	1.83663e-05
SMC4	ENSG00000113810	3	160117062	160152750	1173.93	-1.47482	2.42722e-05
OGN	ENSG00000106809	9	95146249	95166978	1287.3	-1.47309	0.00973376
FERMT3	ENSG00000149781	11	63974150	63991354	56.3807	-1.47189	7.95629e-06
H2AFX	ENSG00000188486	11	118964564	118966177	635.759	-1.46409	1.32761e-05
TICRR	ENSG00000140534	15	90118713	90174287	97.9254	-1.46398	4.89074e-09
ITPKB	ENSG00000143772	1	226819391	226927024	254.099	-1.46378	5.08833e-08
PLEKHG2	ENSG00000090924	19	39903225	39919054	298.349	-1.45738	4.58195e-09
NA	ENSG00000255397	8	61850264	61852430	127.683	-1.45306	1.15167e-08
ILF3-AS1	ENSG00000267100	19	10762538	10764520	104.424	-1.45172	7.30285e-07
RGS17	ENSG00000091844	6	153325594	153452384	41.0968	-1.44773	0.00725657
MCM8	ENSG00000125885	20	5931298	5975852	194.719	-1.44452	3.02446e-12
CKAP2	ENSG00000136108	13	53029564	53050763	918.067	-1.44428	3.49463e-07
FAM102B	ENSG00000162636	1	109102711	109187522	280.329	-1.44357	0.000282686
MIS18A	ENSG00000159055	21	33640530	33651380	125.371	-1.44352	6.38423e-08
SCARA3	ENSG00000168077	8	27491385	27534293	7600.39	-1.44255	1.77758e-15
H2AFZ	ENSG00000164032	4	100869243	100871545	1541.28	-1.44059	2.27429e-11
TFEB	ENSG00000112561	6	41651716	41703997	68.3809	-1.43717	0.00865978
LSP1	ENSG00000130592	11	1874200	1913497	2723.28	-1.43297	0.00198999
LBR	ENSG00000143815	1	225589204	225616627	393.654	-1.43119	0.000675589
CPNE2	ENSG00000140848	16	57126449	57181878	260.67	-1.43118	3.18269e-05
CXorf57	ENSG00000147231	X	105855160	105922672	30.7897	-1.43072	0.00207417
CHEK1	ENSG00000149554	11	125495036	125546150	302.507	-1.42862	1.50443e-06
ANXA2R	ENSG00000177721	5	43039335	43043272	19.4565	-1.42564	0.00497212
RFX8	ENSG00000196460	2	102013823	102091165	169.141	-1.42557	1.37028e-05
NA	ENSG00000218502	13	99867626	99868012	220.814	-1.42549	2.70106e-07
C4orf21	ENSG00000138658	4	113460492	113558151	57.8203	-1.41926	2.96684e-06
NXN	ENSG00000167693	17	702553	883010	396.821	-1.41915	0.000504733
OLFM2	ENSG00000105088	19	9964394	10047228	128.359	-1.41282	0.000839086
WHSC1	ENSG00000109685	4	1873151	1983934	1870.79	-1.40927	3.59326e-13
FANCE	ENSG00000112039	6	35420138	35434880	106.271	-1.40652	0.000575162
OAS3	ENSG00000111331	12	113376157	113411054	342.777	-1.40015	0.000160148
ATP8B3	ENSG00000130270	19	1782074	1812275	49.1625	-1.39726	6.01209e-05
NA	ENSG00000233440	13	23708313	23708703	16.89	-1.39533	0.00880343
C21orf58	ENSG00000160298	21	47720095	47743789	97.8917	-1.39204	1.89553e-05
CCDC18	ENSG00000122483	1	93645476	93744287	145.486	-1.38853	2.3086e-07
HPSE	ENSG00000173083	4	84213614	84256306	49.2273	-1.38416	0.00396037
KCND1	ENSG00000102057	X	48818639	48827976	79.0049	-1.38256	0.00808169
NA	ENSG00000257316	12	33138772	33140004	144.565	-1.37401	3.44865e-07
RASL11A	ENSG00000122035	13	27844464	27847827	48.3079	-1.37028	0.00482674
ETV4	ENSG00000175832	17	41605212	41656988	67.4152	-1.36922	4.12554e-05
ARHGEF19	ENSG00000142632	1	16524349	16539140	55.343	-1.36708	0.00406805
SLC2A12	ENSG00000146411	6	134309835	134373774	257.021	-1.36659	0.000115872
PLA2G4A	ENSG00000116711	1	186798085	186958113	513.463	-1.36421	3.40477e-05
FEN1	ENSG00000168496	11	61560109	61564716	369.818	-1.36225	4.45203e-11
THOC6	ENSG00000131652	16	3074028	3077756	165.447	-1.36101	2.94374e-05
GINS3	ENSG00000181938	16	58328984	58440048	90.9104	-1.35669	7.1713e-08
AGPAT4	ENSG00000026652	6	161551011	161695093	176.687	-1.35426	2.05153e-08
CASP1	ENSG00000137752	11	104896170	104972158	52.2445	-1.35269	0.00112698
GAS1	ENSG00000180447	9	89559279	89562104	269.022	-1.35123	2.86351e-06
GLYCTK	ENSG00000168237	3	52321105	52329272	47.607	-1.3504	0.000426871
TRIM14	ENSG00000106785	9	100831557	100881494	57.672	-1.34985	0.007852
POLA1	ENSG00000101868	X	24712036	25015103	260.276	-1.34709	2.59644e-05
PFAS	ENSG00000178921	17	8150936	8173809	470.629	-1.34344	7.89765e-15
PCNA	ENSG00000132646	20	5095599	5107272	1212.77	-1.34134	6.05743e-11
PER2	ENSG00000132326	2	239152679	239198743	151.716	-1.33846	0.000121607
TMEM194B	ENSG00000189362	2	191369068	191399448	82.8948	-1.33548	0.000232812
PLEKHG3	ENSG00000126822	14	65170820	65213610	175.036	-1.33187	2.98717e-05
PDE4B	ENSG00000184588	1	66258197	66840259	245.867	-1.32918	5.27381e-13
ZNF608	ENSG00000168916	5	123972608	124084500	430.251	-1.32513	1.29644e-07
KIF24	ENSG00000186638	9	34252379	34329198	71.67	-1.32273	6.8326e-06
C1QTNF6	ENSG00000133466	22	37576207	37595425	200.754	-1.32125	0.000210347
LRRCC1	ENSG00000133739	8	86019382	86058311	91.4853	-1.32013	0.00539525
EVI2A	ENSG00000126860	17	29644578	29648902	38.1422	-1.31899	0.00947974
CENPP	ENSG00000188312	9	95087766	95382815	74.9436	-1.31309	0.00202949
BORA	ENSG00000136122	13	73302061	73330336	85.0864	-1.31201	0.00139025
DDX11	ENSG00000013573	12	31226779	31257725	122.42	-1.31055	2.63169e-08
PARPBP	ENSG00000185480	12	102513956	102591298	98.2711	-1.3091	8.02283e-06
CEP128	ENSG00000100629	14	80943330	81425861	69.5874	-1.30548	0.00154976
MYH15	ENSG00000144821	3	108099216	108248169	21.5439	-1.30415	0.00449943
MIOS	ENSG00000164654	7	7606503	7648560	851.269	-1.30378	0.000155877
RFC2	ENSG00000049541	7	73645829	73668774	201.87	-1.30282	1.55293e-05
GPRIN1	ENSG00000169258	5	176022803	176037134	147.978	-1.29882	2.25133e-09
SPOCD1	ENSG00000134668	1	32256023	32281652	456.797	-1.29547	1.48812e-06
LAMA1	ENSG00000101680	18	6941743	7117813	200.866	-1.29419	5.94164e-05
RAD54B	ENSG00000197275	8	95384188	95487337	26.6022	-1.29233	0.00453788
SLC9A9	ENSG00000181804	3	142984064	143567373	184.347	-1.2899	0.000156429
PHF19	ENSG00000119403	9	123617977	123639606	668.004	-1.28855	3.01831e-13
IL17RE	ENSG00000163701	3	9944296	9958086	30.4246	-1.28712	0.00270601
ASS1	ENSG00000130707	9	133320316	133376661	4904.36	-1.28622	6.15595e-20
ABCA7	ENSG00000064687	19	1040102	1065571	160.447	-1.28425	0.000843147
NCAPH2	ENSG00000025770	22	50946645	50961901	419.079	-1.28393	8.84575e-15
WDHD1	ENSG00000198554	14	55405668	55493823	252.063	-1.2812	2.01681e-09
WDR34	ENSG00000119333	9	131395940	131419066	600.361	-1.27973	4.26083e-06
TEAD4	ENSG00000197905	12	3068496	3149839	197.909	-1.27953	9.26662e-15
SLC19A1	ENSG00000173638	21	46913486	46964325	258.095	-1.27755	8.24686e-06
PIP5KL1	ENSG00000167103	9	130683158	130693076	48.8127	-1.27578	0.000201286
ARRB2	ENSG00000141480	17	4613784	4624794	108.473	-1.27331	1.20005e-08
RFC5	ENSG00000111445	12	118451393	118470935	181.22	-1.27322	3.81555e-09
NA	ENSG00000226535	9	109931850	109933429	112.255	-1.27186	2.83377e-05
NOVA1	ENSG00000139910	14	26912299	27066960	196.594	-1.27089	7.65718e-09
NA	ENSG00000225308	7	21259832	21261047	288.753	-1.27003	8.6243e-13
NA	ENSG00000231607	13	50601269	50699856	42.0993	-1.26872	0.0019412
C7orf31	ENSG00000153790	7	25174316	25219975	20.8735	-1.26649	0.00865978
GLI3	ENSG00000106571	7	42000548	42277469	873.391	-1.26176	1.46568e-08
TTYH2	ENSG00000141540	17	72209653	72258155	24.2471	-1.26135	0.00426521
ARHGAP28	ENSG00000088756	18	6729717	6915715	298.692	-1.26076	5.17279e-08
NA	ENSG00000258759	14	68265721	68266326	29.1851	-1.26057	0.00279736
TMEM97	ENSG00000109084	17	26646121	26655707	179.582	-1.25951	0.000213785
NA	ENSG00000244586	3	55521727	55522336	100.871	-1.25833	0.000517864
CCDC61	ENSG00000104983	19	46498339	46524576	66.3008	-1.25802	0.000292565
CENPO	ENSG00000138092	2	25016005	25045245	251.575	-1.25659	6.64403e-11
PITPNC1	ENSG00000154217	17	65373575	65693372	169.649	-1.25585	6.10295e-09
DTYMK	ENSG00000168393	2	242615157	242626406	558.088	-1.25014	6.57577e-08
TRIM6	ENSG00000121236	11	5617339	5634188	101.392	-1.24811	1.43449e-07
SBSN	ENSG00000189001	19	36014269	36019253	66.4235	-1.24064	0.000165703
CENPN	ENSG00000166451	16	81040103	81066719	237.336	-1.24027	5.6897e-16
TRIM9	ENSG00000100505	14	51441980	51562779	42.9504	-1.23938	0.00436334
IRS1	ENSG00000169047	2	227599757	227664475	1351.47	-1.23925	6.5054e-08
TMCO6	ENSG00000113119	5	140019012	140024993	54.9119	-1.23699	0.000806475
NA	ENSG00000213440	21	45466228	45466922	60.852	-1.2363	0.000874808
RPSAP52	ENSG00000241749	12	66151800	66220754	270.324	-1.23256	0.000726004
CDCA4	ENSG00000170779	14	105475910	105487485	268.184	-1.22176	3.73794e-10
LOC100507439	ENSG00000253161	8	37278859	37411701	178.104	-1.22147	0.000336256
ARHGAP19	ENSG00000213390	10	98978996	99052413	116.924	-1.21898	8.15314e-05
STX1B	ENSG00000099365	16	31000577	31021949	121.471	-1.21668	4.60701e-06
TDP1	ENSG00000042088	14	90421283	90511106	195.495	-1.21612	4.03546e-09
IL11RA	ENSG00000137070	9	34650699	34661889	272.287	-1.21526	0.000453356
MUTYH	ENSG00000132781	1	45794835	45806142	87.2113	-1.2151	2.99279e-05
AUNIP	ENSG00000127423	1	26158414	26185903	28.4802	-1.21259	0.00362876
TENC1	ENSG00000111077	12	53440753	53458156	1746.07	-1.21255	7.7747e-06
COL27A1	ENSG00000196739	9	116917840	117074791	319.774	-1.20947	4.37681e-18
HIRIP3	ENSG00000149929	16	30003645	30007757	140.304	-1.20776	0.00240405
SALL2	ENSG00000165821	14	21989232	22005350	125.132	-1.2071	0.000776626
POLE	ENSG00000177084	12	133200348	133263951	420.713	-1.20682	3.94523e-16
FBXL14	ENSG00000171823	12	1675159	1703331	141.356	-1.19959	1.82241e-07
ENKD1	ENSG00000124074	16	67696848	67701168	136.485	-1.19758	0.000175428
LMNB2	ENSG00000176619	19	2427636	2456994	2617.28	-1.19102	4.12659e-37
KLF8	ENSG00000102349	X	56258854	56314322	72.5709	-1.18851	0.00190442
CPT1C	ENSG00000169169	19	50194155	50216988	253.473	-1.18578	7.60356e-16
VRK1	ENSG00000100749	14	97263641	97398059	139.112	-1.18113	5.0291e-09
ZNF70	ENSG00000187792	22	24083769	24093279	91.3957	-1.17923	0.00280739
TRIM46	ENSG00000163462	1	155145873	155157447	110.554	-1.17724	4.05657e-06
UAP1L1	ENSG00000197355	9	139971953	139978991	188.862	-1.17542	8.66826e-05
SLC43A1	ENSG00000149150	11	57252007	57283259	99.5896	-1.17501	0.000107808
GSTM4	ENSG00000168765	1	110198703	110208118	48.8229	-1.1747	0.00731668
NINL	ENSG00000101004	20	25433341	25566153	108.942	-1.17336	9.76022e-08
MAMLD1	ENSG00000013619	X	149529689	149682448	422.445	-1.16734	2.67916e-07
POLD3	ENSG00000077514	11	74204896	74380162	261.026	-1.16667	0.000176772
RAPGEF3	ENSG00000079337	12	48128455	48164823	151.703	-1.16621	5.48255e-05
KPNA2	ENSG00000182481	17	66031635	66042958	1397.03	-1.16612	5.55144e-14
GPR153	ENSG00000158292	1	6307406	6321035	286.136	-1.16407	7.16651e-14
EPHB2	ENSG00000133216	1	23037332	23241818	62.8402	-1.16245	0.00304796
NA	ENSG00000261061	16	81064375	81065090	60.8021	-1.15466	0.00130605
NA	ENSG00000217791	5	53154996	53156231	205.308	-1.15377	3.78041e-05
DNA2	ENSG00000138346	10	70173821	70231879	65.2787	-1.15251	0.000375316
CADPS2	ENSG00000081803	7	121958481	122526813	239.659	-1.15176	0.00643994
SLC29A1	ENSG00000112759	6	44187242	44201888	352.322	-1.15076	0.000158229
EPHB3	ENSG00000182580	3	184279572	184300197	180.379	-1.15023	2.98373e-06
CCDC85C	ENSG00000205476	14	99977603	100070363	120.52	-1.1475	0.00752445
ATG16L2	ENSG00000168010	11	72525353	72554719	116.842	-1.14315	9.72307e-07
MASTL	ENSG00000120539	10	27443753	27475853	253.782	-1.14132	6.35917e-11
EGFLAM	ENSG00000164318	5	38258511	38465123	41.3374	-1.13696	0.00104695
NA	ENSG00000216775	6	52529946	52533953	589.414	-1.13045	0.000109533
NA	ENSG00000253173	8	71016028	71016414	43.948	-1.13044	0.0024794
DSN1	ENSG00000149636	20	35380194	35402230	203.96	-1.12413	2.70247e-05
IL6R	ENSG00000160712	1	154377669	154441926	124.54	-1.1231	7.37043e-06
NA	ENSG00000233947	9	80793179	80794428	118.863	-1.12254	9.72307e-07
ARHGEF40	ENSG00000165801	14	21538429	21558399	1338.8	-1.12152	1.32247e-05
PSMC3IP	ENSG00000131470	17	40724333	40729849	56.1313	-1.12048	0.00123292
TONSL	ENSG00000160949	8	145654165	145669827	203.146	-1.11968	0.00612489
DONSON	ENSG00000159147	21	34947783	34961014	159.439	-1.11638	4.89074e-09
WDR90	ENSG00000161996	16	699311	717833	181.672	-1.11602	0.000990812
RRM1	ENSG00000167325	11	4115937	4160106	1352.95	-1.11548	4.35718e-05
PER3	ENSG00000049246	1	7844380	7905237	293.735	-1.11349	1.6241e-11
NA	ENSG00000237437	9	32945994	32947220	181.288	-1.10929	2.79936e-06
LTBP4	ENSG00000090006	19	41098789	41135725	759.269	-1.10884	0.00652757
POLA2	ENSG00000014138	11	65029233	65073060	269.472	-1.10659	2.20035e-13
RPL39L	ENSG00000163923	3	186838736	186898696	128.399	-1.10512	0.00202949
FANCC	ENSG00000158169	9	97861336	98079991	151.562	-1.10077	2.09419e-09
SEMA4B	ENSG00000185033	15	90703836	90772911	597.04	-1.10006	1.39648e-10
ECT2	ENSG00000114346	3	172468472	172539264	855.708	-1.09992	4.00981e-10
SEMA5A	ENSG00000112902	5	9035138	9546187	1102.25	-1.09986	4.09715e-15
PPM1L	ENSG00000163590	3	160473390	160796695	89.3312	-1.09953	0.00306919
NAV2	ENSG00000166833	11	19372271	20143144	602.466	-1.09689	0.0072399
TJP2	ENSG00000119139	9	71736209	71870124	397.889	-1.09656	0.00368453
PTGFR	ENSG00000122420	1	78769568	79005434	1182.98	-1.09652	1.89127e-05
CADM4	ENSG00000105767	19	44126520	44143991	51.8842	-1.08977	0.000441239
TMEM194A	ENSG00000166881	12	57449426	57481846	297.276	-1.08677	0.00304156
MB21D1	ENSG00000164430	6	74123238	74161999	79.3677	-1.08638	0.00193811
CCDC134	ENSG00000100147	22	42196683	42222303	54.9012	-1.08518	0.000786498
TRERF1	ENSG00000124496	6	42192669	42419789	375.408	-1.08273	1.88282e-11
AMPH	ENSG00000078053	7	38423305	38671167	136.033	-1.08078	7.86822e-05
PLEKHO1	ENSG00000023902	1	150121373	150136916	285.434	-1.07923	0.00161318
ARL6IP1	ENSG00000170540	16	18802991	18813000	1455.34	-1.07867	1.21655e-15
PDPN	ENSG00000162493	1	13909960	13944452	1960.79	-1.07793	1.01018e-07
FAM20C	ENSG00000177706	7	192969	300711	2156.36	-1.07753	3.1195e-05
LCORL	ENSG00000178177	4	17844839	18023499	83.2449	-1.07749	6.09893e-05
ZNF792	ENSG00000180884	19	35447258	35454953	33.3348	-1.07588	0.00483985
MAP4K2	ENSG00000168067	11	64556290	64570713	184.928	-1.07369	6.29843e-11
MIS18BP1	ENSG00000129534	14	45672393	45722743	381.568	-1.07058	0.000121672
MCM6	ENSG00000076003	2	136597196	136633996	949.859	-1.07008	0.00426721
NA	ENSG00000240764	5	140868808	140892546	349.284	-1.06858	9.52046e-05
HYLS1	ENSG00000198331	11	125753509	125770543	137.654	-1.06823	7.04589e-08
PIF1	ENSG00000140451	15	65107831	65117867	114.365	-1.06525	0.00464761
THEMIS2	ENSG00000130775	1	28199055	28213196	73.3887	-1.06491	0.00112396
WRAP53	ENSG00000141499	17	7589389	7606820	132.771	-1.06269	0.00015472
ITGA10	ENSG00000143127	1	145524891	145543868	1587.94	-1.05875	0.000968389
NA	ENSG00000242670	4	55087293	55087639	175.705	-1.05751	0.00732394
PTCH1	ENSG00000185920	9	98205262	98279339	228.283	-1.05588	0.00145358
ACP6	ENSG00000162836	1	147119170	147142618	59.5249	-1.05193	0.00813615
C19orf48	ENSG00000167747	19	51300961	51308186	640.877	-1.04987	1.28533e-05
HEXDC	ENSG00000169660	17	80376194	80400521	102.775	-1.04884	0.000250178
CBR3	ENSG00000159231	21	37507210	37518864	83.5608	-1.0444	0.00173593
EPHB4	ENSG00000196411	7	100400187	100425121	897.584	-1.04413	4.4231e-12
NA	ENSG00000198830	1	26798941	26802463	486.613	-1.03879	0.00263517
NA	ENSG00000225355	10	37283951	37284513	109.395	-1.0378	2.88727e-05
CCDC74A	ENSG00000163040	2	132285248	132291239	42.9436	-1.03315	0.00706444
FLT3LG	ENSG00000090554	19	49977464	49990894	41.8959	-1.03208	0.00405968
ULBP3	ENSG00000131019	6	150384286	150390231	81.7248	-1.02963	9.7058e-05
LAMB1	ENSG00000091136	7	107564244	107643700	8786.47	-1.02595	0.0041398
GGH	ENSG00000137563	8	63927638	63951730	581.587	-1.02364	2.91705e-18
NA	ENSG00000220517	6	25023475	25024711	227.19	-1.02126	2.08722e-09
MICAL1	ENSG00000135596	6	109765265	109787171	1340.71	-1.02018	1.22752e-09
PITX2	ENSG00000164093	4	111538579	111563279	70.4003	-1.01848	0.00185368
RPL22L1	ENSG00000163584	3	170582664	170588272	1233.08	-1.01825	4.50589e-06
GPR56	ENSG00000205336	16	57644564	57698944	38.4702	-1.01787	0.00725698
CKS1B	ENSG00000173207	1	154947129	154951725	52.0458	-1.01709	0.00592401
C5	ENSG00000106804	9	123714616	123812554	106.267	-1.0167	0.00366751
SLC5A6	ENSG00000138074	2	27422455	27435826	347.172	-1.01645	9.42886e-10
ITM2C	ENSG00000135916	2	231729354	231743963	980.702	-1.01621	0.00262812
NAT14	ENSG00000090971	19	55996371	55998935	320.814	-1.01606	1.19189e-10
MTMR11	ENSG00000014914	1	149900543	149908791	171.58	-1.01595	3.00031e-06
ZNF496	ENSG00000162714	1	247460714	247495148	458.813	-1.01442	0.000266163
FIGNL1	ENSG00000132436	7	50511831	50518088	170.339	-1.01389	8.7943e-09
ETS2	ENSG00000157557	21	40177231	40196879	372.39	-1.01164	6.12417e-07
FHL3	ENSG00000183386	1	38462442	38471278	469.648	-1.01101	0.000155128
DUS3L	ENSG00000141994	19	5784843	5791249	167.268	-1.0093	2.79451e-05
MX1	ENSG00000157601	21	42792231	42831141	34.2262	-1.00873	0.00761325
JRK	ENSG00000234616	8	143738874	143763386	451.837	-1.00575	5.19772e-17
ENPP2	ENSG00000136960	8	120569326	120685693	3317.46	-1.00529	0.000239705
SCLT1	ENSG00000151466	4	129786076	130014764	111.837	-1.00354	0.000262131
MMS22L	ENSG00000146263	6	97590037	97731093	206.444	-1.00047	3.39623e-06
SPATA6	ENSG00000132122	1	48761044	48937845	138.51	-1.00032	0.000878433
TAX1BP1	ENSG00000106052	7	27778950	27880938	4412.69	1.00111	4.43562e-06
IL1B	ENSG00000125538	2	113587328	113594480	39.9612	1.00157	0.00639204
LBH	ENSG00000213626	2	30454397	30546596	548.213	1.00237	0.000225951
NA	ENSG00000228612	X	79827370	79830106	195.227	1.00263	0.00999648
ATP6V0E1	ENSG00000113732	5	172410760	172462448	3148.11	1.00422	6.4477e-08
LINC00607	ENSG00000235770	2	216476286	216708445	318.493	1.00532	3.73139e-09
NA	ENSG00000254387	8	94861789	94862303	132.792	1.00782	0.00821243
RNF185	ENSG00000138942	22	31556168	31602999	716.382	1.00802	2.19553e-05
ITPRIPL2	ENSG00000205730	16	19125254	19132946	2603.31	1.00829	3.31291e-13
ATP2B4	ENSG00000058668	1	203595689	203713209	21863.3	1.00923	0.000101781
EPHA4	ENSG00000116106	2	222282747	222438922	839.648	1.00976	0.00366639
HEBP2	ENSG00000051620	6	138724668	138743334	866.601	1.01018	5.16038e-05
SGMS2	ENSG00000164023	4	108745719	108836203	2371.91	1.01209	0.000120852
VGLL3	ENSG00000206538	3	86987119	87040269	5913.87	1.01371	0.000282502
PAMR1	ENSG00000149090	11	35453370	35551848	4722.68	1.01378	0.0078704
GNG12	ENSG00000172380	1	68167149	68299150	17035.8	1.01538	4.69117e-07
HEBP1	ENSG00000013583	12	13127798	13153207	1276.54	1.01693	3.58436e-09
DDIT3	ENSG00000175197	12	57910371	57914300	248.984	1.01817	5.60166e-13
LINC00565	ENSG00000260910	13	114629487	114631817	156.743	1.01897	1.54454e-06
LGMN	ENSG00000100600	14	93170152	93215047	1226.23	1.01909	1.36351e-05
STS	ENSG00000101846	X	7137497	7272851	1969.81	1.02563	0.00176632
NA	ENSG00000223513	3	41900842	41901086	101.069	1.02644	5.11627e-07
NIPAL3	ENSG00000001461	1	24742284	24799466	1481.96	1.02693	8.24303e-07
PGRMC2	ENSG00000164040	4	129190397	129209984	4681.9	1.03068	1.53486e-14
TMTC1	ENSG00000133687	12	29653773	29937692	1911.53	1.031	0.00938866
NA	ENSG00000212712	18	12056675	12057821	32.5121	1.03163	0.00447832
CDH2	ENSG00000170558	18	25530930	25757410	3400.38	1.03256	7.79454e-06
BEND7	ENSG00000165626	10	13480484	13570974	97.1321	1.03346	2.47237e-05
SBDSP1	ENSG00000225648	7	72300004	72307909	877.718	1.03412	3.32956e-09
SETD7	ENSG00000145391	4	140417095	140477928	5437.17	1.03566	1.6503e-28
C7orf41	ENSG00000180354	7	30174426	30202378	814.502	1.0369	1.09832e-28
SLC43A2	ENSG00000167703	17	1477673	1532180	399.861	1.03711	5.53156e-11
SGCD	ENSG00000170624	5	155297354	156194799	2978.54	1.03724	0.000547876
NA	ENSG00000222041	2	87754887	87906324	421.033	1.03772	0.00117088
MAP1LC3B2	ENSG00000171471	12	116997186	117014425	343.201	1.03832	6.25529e-08
RASA2	ENSG00000155903	3	141205889	141334184	513.234	1.03967	1.43728e-08
B4GALT1	ENSG00000086062	9	33104080	33167354	17387.5	1.0424	3.77026e-06
SYNE1	ENSG00000131018	6	152442819	152958936	3186.05	1.04323	3.08871e-18
HMHA1	ENSG00000180448	19	1065922	1086627	169.183	1.04814	8.57991e-05
FAM171A1	ENSG00000148468	10	15253642	15413061	1221.99	1.05	2.35068e-05
UAP1	ENSG00000117143	1	162531321	162569627	5496.16	1.05238	1.20788e-08
TRAK2	ENSG00000115993	2	202241930	202316302	3172.98	1.05486	1.05579e-07
NA	ENSG00000234431	2	202031688	202032269	67.6249	1.05512	1.10423e-05
CYB5R1	ENSG00000159348	1	202930997	202936408	1260.96	1.05548	0.000144763
NA	ENSG00000214269	13	65532229	65533528	228.434	1.05567	0.00265742
AFAP1	ENSG00000196526	4	7760441	7941653	5677.72	1.05743	0.000753814
PAWR	ENSG00000177425	12	79968759	80084877	733.707	1.0577	0.000140221
NA	ENSG00000210196	MT	15956	16023	333.189	1.05933	1.26687e-16
MICAL2	ENSG00000133816	11	12115543	12285334	5020.99	1.06097	0.000171634
ROR1	ENSG00000185483	1	64239693	64647181	1937.19	1.06357	0.000158511
NA	ENSG00000237931	X	40936252	40937003	1293.78	1.06757	1.68354e-06
BDNF	ENSG00000176697	11	27676440	27743605	948.22	1.06881	0.00279736
LMCD1	ENSG00000071282	3	8543393	8609805	518.26	1.06971	0.000961633
ITGB8	ENSG00000105855	7	20370325	20450419	197.723	1.07021	0.000740315
MXD1	ENSG00000059728	2	70124820	70170077	389.308	1.07066	1.58753e-05
LOC283143	ENSG00000246100	11	115624966	115631345	45.1797	1.07081	0.0072399
PODXL2	ENSG00000114631	3	127348024	127391652	161.956	1.07186	0.00392079
TP53INP2	ENSG00000078804	20	33292094	33301243	654.288	1.07223	7.33071e-08
CRLF1	ENSG00000006016	19	18683030	18718551	1916.6	1.07701	0.00043
IFIT2	ENSG00000119922	10	91061712	91069033	155.194	1.07791	0.000956599
NA	ENSG00000210049	MT	577	647	277.408	1.07964	1.42878e-05
FHL1	ENSG00000022267	X	135229559	135293518	9106.47	1.08024	0.000883335
FBXO27	ENSG00000161243	19	39481354	39523425	63.3298	1.08095	9.37396e-05
GPR1	ENSG00000183671	2	207040040	207082771	1953.66	1.08148	1.43725e-10
LDLRAD2	ENSG00000187942	1	22138758	22151714	40.8117	1.08184	0.00143138
NA	ENSG00000228236	2	149925110	149925424	359.317	1.08317	2.2708e-07
LRRC37A3	ENSG00000176809	17	62850430	62915598	60.4096	1.08457	8.16848e-05
LOC100507632	ENSG00000246430	8	57408805	57472382	640.727	1.08581	0.00536142
NA	ENSG00000234036	4	77880013	77880322	885.981	1.09701	3.53881e-09
NR2F1	ENSG00000175745	5	92919043	92930321	257.159	1.09943	0.00187187
TM4SF1	ENSG00000169908	3	149086809	149095652	12715.2	1.10032	4.86142e-07
LOC100505573	ENSG00000259330	15	40617417	40618916	116.387	1.10108	5.70369e-05
BCL2L2	ENSG00000129473	14	23767999	23780968	1826.1	1.10261	2.3784e-15
PLAG1	ENSG00000181690	8	57073463	57123883	172.826	1.10329	2.05153e-08
SEL1L3	ENSG00000091490	4	25749055	25865382	1553.44	1.1042	0.000871072
TUB	ENSG00000166402	11	8040791	8127659	381.756	1.10461	2.04165e-12
TGFBR2	ENSG00000163513	3	30647994	30735634	22637.8	1.10861	9.4972e-05
TLCD2	ENSG00000185561	17	1611064	1613732	47.7456	1.11008	0.00137955
SCD	ENSG00000099194	10	102106881	102124591	1774.99	1.11029	5.34467e-08
TMEM47	ENSG00000147027	X	34645181	34675405	5620.91	1.11048	6.33904e-07
GLS	ENSG00000115419	2	191745553	191830278	8864.68	1.11263	2.85576e-06
SKAP2	ENSG00000005020	7	26706681	27034858	353.024	1.11312	0.000755325
KANK1	ENSG00000107104	9	470291	746105	1238.4	1.11595	4.08534e-09
NA	ENSG00000264364	17	56168909	56172897	503.739	1.11887	2.12728e-05
CPE	ENSG00000109472	4	166282346	166419472	378.943	1.1213	8.91935e-09
NT5C2	ENSG00000076685	10	104845940	104953056	1815.83	1.12499	3.67943e-11
NA	ENSG00000255320	11	66012311	66013710	31.4647	1.12514	0.00821183
SH2D4A	ENSG00000104611	8	19171128	19253729	789.942	1.13025	1.05288e-05
STK38L	ENSG00000211455	12	27396901	27478892	822.693	1.1316	0.00367346
NAV3	ENSG00000067798	12	78224685	78606790	782.764	1.13161	0.000864259
CYBRD1	ENSG00000071967	2	172378757	172414643	9940.46	1.13418	8.85267e-33
GLRX	ENSG00000173221	5	95087023	95158709	2203.26	1.13668	4.483e-10
TMEM200A	ENSG00000164484	6	130686879	130764208	1578.27	1.13751	0.000759235
CRIM1	ENSG00000150938	2	36583069	36778278	12789.4	1.13931	1.741e-06
UCHL1	ENSG00000154277	4	41258430	41270472	8437.7	1.13974	2.14953e-15
DNAJB9	ENSG00000128590	7	108210012	108215294	1109.53	1.14307	5.06516e-06
ANK2	ENSG00000145362	4	113739265	114304896	1375.14	1.14311	4.36509e-31
LRRC2	ENSG00000163827	3	46556913	46621589	140.135	1.14494	2.10745e-05
TNFSF9	ENSG00000125657	19	6531010	6535931	248.247	1.14671	2.14249e-05
RECK	ENSG00000122707	9	36036430	36124448	5235.68	1.14675	2.35068e-05
GPRC5A	ENSG00000013588	12	13043716	13070871	355.532	1.14817	0.00881542
FLNC	ENSG00000128591	7	128470431	128499328	22031.3	1.14828	1.37753e-06
NA	ENSG00000262135	17	53628292	53629010	50.5009	1.14889	0.0065359
NA	ENSG00000262519	17	4475501	4475810	175.926	1.1491	1.30258e-07
ZNF582-AS1	ENSG00000267454	19	56905025	56910541	33.5014	1.14944	0.0016519
CLIC4	ENSG00000169504	1	25071848	25170815	53525.1	1.15374	1.93474e-09
PXDC1	ENSG00000168994	6	3722848	3752260	1533.33	1.15428	9.76022e-08
NA	ENSG00000236739	9	22747699	22748233	699.112	1.15547	1.16782e-07
KIAA1549L	ENSG00000110427	11	33563618	33695648	654.653	1.15578	7.32108e-15
NMT2	ENSG00000152465	10	15144583	15210692	783.877	1.15763	0.000682217
NA	ENSG00000204429	9	90795588	90796362	32.4398	1.1587	0.0066404
ABTB2	ENSG00000166016	11	34172535	34379555	250.651	1.15922	5.26443e-14
DYNC1LI2	ENSG00000135720	16	66754796	66785701	3615.35	1.16349	7.90049e-16
ZNF610	ENSG00000167554	19	52839498	52871031	58.8693	1.16405	0.000244864
NA	ENSG00000136378	15	79051545	79103773	858.556	1.16467	0.000136662
KIAA0754	ENSG00000255103	1	39876151	39882154	953.847	1.16618	2.95346e-07
PRNP	ENSG00000171867	20	4666882	4682236	7371.68	1.16691	2.73433e-07
LURAP1L	ENSG00000153714	9	12775020	12822130	451.778	1.16999	9.11766e-06
RNF11	ENSG00000123091	1	51701943	51739127	4475.5	1.17039	7.58153e-12
PTX3	ENSG00000163661	3	157154578	157161417	16302.4	1.17041	0.00497869
FAM45A	ENSG00000119979	10	120863598	120897496	231.745	1.17123	5.00345e-13
CPED1	ENSG00000106034	7	120628731	120937498	1534.56	1.17244	4.29427e-39
ELOVL5	ENSG00000012660	6	53132196	53213947	4613.43	1.17307	1.76469e-07
ABAT	ENSG00000183044	16	8768422	8878432	365.442	1.17703	0.00147208
FEZ1	ENSG00000149557	11	125315646	125366213	978.312	1.17879	1.99178e-06
GAB2	ENSG00000033327	11	77926343	78129394	396.089	1.18092	6.13696e-07
CTSB	ENSG00000164733	8	11700033	11726957	68321.8	1.18198	2.31315e-37
LOC100505633	ENSG00000224259	1	159931008	159948851	605.168	1.18348	1.82772e-05
SAMD4A	ENSG00000020577	14	55033815	55260033	2043.4	1.18361	3.43999e-22
ADD3	ENSG00000148700	10	111756126	111895323	6554.4	1.18784	3.84429e-06
FAM69A	ENSG00000154511	1	93307724	93427057	717.535	1.19058	1.51209e-06
CREG1	ENSG00000143162	1	167498914	167523004	1963.18	1.19167	2.76218e-10
PRSS23	ENSG00000150687	11	86502101	86663952	18819.1	1.19653	0.00154369
LOC729970	ENSG00000235501	1	95393122	95428826	39.1998	1.20225	0.000532924
VCAN	ENSG00000038427	5	82767284	82878122	50851.7	1.20243	4.37933e-13
IL32	ENSG00000008517	16	3115298	3131908	143.029	1.20392	4.37709e-05
VEPH1	ENSG00000197415	3	156977531	157251408	1021.25	1.20899	0.0046185
CCDC80	ENSG00000091986	3	112323407	112368377	83881.2	1.20954	5.26772e-19
FTL	ENSG00000087086	19	49468558	49470135	27920.7	1.21234	2.17075e-05
MXRA7	ENSG00000182534	17	74668633	74707098	6921.35	1.21289	8.25462e-49
ACYP2	ENSG00000170634	2	54197975	54532437	141.473	1.216	3.96039e-09
LRRC8D	ENSG00000171492	1	90286573	90402170	913.524	1.21641	8.58465e-06
C10orf114	ENSG00000204682	10	21781587	21786191	89.8009	1.21852	0.00217106
SNX10	ENSG00000086300	7	26331541	26413949	21.9682	1.2191	0.005255
RGS11	ENSG00000076344	16	318300	325980	111.799	1.22149	2.76388e-07
PPM1H	ENSG00000111110	12	63037762	63328817	82.3262	1.22182	4.06072e-07
ANGPTL4	ENSG00000167772	19	8428173	8439257	4206.47	1.22305	6.39908e-13
ARRDC4	ENSG00000140450	15	98462784	98517068	723.144	1.22328	0.000266993
GRIA3	ENSG00000125675	X	122318006	122624766	348.364	1.2263	9.02791e-20
SLC1A2	ENSG00000110436	11	35272753	35441610	54.6395	1.22716	1.35818e-05
CDK6	ENSG00000105810	7	92234235	92465908	3204.04	1.22955	0.000280867
SYT15	ENSG00000204176	10	46955444	46971400	29.0081	1.23016	0.00270611
CMAHP	ENSG00000168405	6	25081548	25166793	225.694	1.2306	1.83513e-06
PCDHGA4	ENSG00000262576	5	140734768	140892546	280.044	1.23433	6.6881e-10
RRAS2	ENSG00000133818	11	14299472	14386052	1572.3	1.23438	6.05743e-11
NA	ENSG00000226608	20	4004552	4005091	3743	1.24254	2.16733e-08
B4GALT4	ENSG00000121578	3	118930579	118959950	1280.12	1.24462	0.000625851
FRRS1L	ENSG00000136805	9	111899167	111929571	60.448	1.24536	0.00578862
PARD3B	ENSG00000116117	2	205410516	206484886	481.408	1.2469	2.60622e-17
DDAH1	ENSG00000153904	1	85784164	86043933	5195.41	1.25487	5.79527e-13
TSC22D1	ENSG00000102804	13	45007655	45151283	4844.42	1.25519	2.17924e-14
C14orf182	ENSG00000214900	14	50448430	50474238	27.395	1.25527	0.00930836
NA	ENSG00000261342	19	2727741	2729325	19.2758	1.25723	0.0045157
PEA15	ENSG00000162734	1	160175127	160185166	14222.1	1.25798	1.61658e-68
TNFAIP8L3	ENSG00000183578	15	51348795	51397473	363.171	1.26138	1.15737e-06
MAP1LC3B	ENSG00000140941	16	87417601	87438385	3125.4	1.2626	1.32243e-10
ZNF365	ENSG00000138311	10	64133951	64431771	353.348	1.26362	1.40151e-06
NTN4	ENSG00000074527	12	96051583	96184930	9182.72	1.26514	0.00455084
SDPR	ENSG00000168497	2	192699028	192711981	260.221	1.26612	0.00780947
CLCN5	ENSG00000171365	X	49687225	49863892	443.673	1.26705	2.38459e-07
DACT1	ENSG00000165617	14	59100685	59115039	433.396	1.26879	0.00656026
LOC100507054	ENSG00000244459	4	1575789	1581980	22.3273	1.27428	0.00257398
RBM24	ENSG00000112183	6	17281577	17294106	42.8081	1.28586	0.00119559
FZD6	ENSG00000164930	8	104310661	104345094	1059.67	1.28588	6.56457e-08
GPR176	ENSG00000166073	15	40091233	40213093	3416.82	1.29152	5.17414e-22
PLEKHG1	ENSG00000120278	6	150920999	151164799	23.2035	1.292	0.00225581
SMURF2	ENSG00000108854	17	62538413	62658186	3953.93	1.29462	0.000217146
HIST1H2BD	ENSG00000158373	6	26158349	26171577	130.503	1.29551	1.91129e-11
TIMP3	ENSG00000100234	22	33197687	33259030	79446.1	1.29986	0.00756131
PLSCR4	ENSG00000114698	3	145910126	145968966	1403.28	1.30201	0.00209919
TRIM29	ENSG00000137699	11	119981983	120056237	18.278	1.30219	0.00608778
ADAM23	ENSG00000114948	2	207308263	207485851	482.205	1.303	0.00021378
ABCA8	ENSG00000141338	17	66863433	66951533	536.011	1.3038	0.00662962
C1orf198	ENSG00000119280	1	230972865	231005335	2440.58	1.30586	3.57017e-07
ARHGAP29	ENSG00000137962	1	94614544	94740624	3968.43	1.30611	1.72537e-11
UACA	ENSG00000137831	15	70946893	71055932	4792.17	1.30646	1.15804e-06
THBS1	ENSG00000137801	15	39873280	39891667	121194	1.30956	1.13222e-09
CDKN2B	ENSG00000147883	9	22002902	22009362	580.953	1.31045	5.16313e-06
TGFBR1	ENSG00000106799	9	101866320	101916474	1958.19	1.31049	0.00026898
PPP1R14C	ENSG00000198729	6	150464212	150571493	216.274	1.31142	0.00312707
GADD45B	ENSG00000099860	19	2476120	2478257	550.244	1.31485	6.06005e-07
ARHGEF4	ENSG00000136002	2	131594489	131804836	131.645	1.31608	2.24595e-09
MGST2	ENSG00000085871	4	140586922	140661899	69.646	1.31868	0.00633979
NPAS2	ENSG00000170485	2	101436614	101613291	832.431	1.32461	8.65477e-22
LAMA3	ENSG00000053747	18	21269407	21535030	422.858	1.32503	0.00306114
NA	ENSG00000214846	4	15732585	15733250	40.8563	1.33028	0.00230523
PALLD	ENSG00000129116	4	169418217	169849608	8905.11	1.3346	9.20679e-13
MAP1B	ENSG00000131711	5	71403061	71505395	19277.4	1.33506	1.99711e-52
NA	ENSG00000232368	X	30648415	30648942	1798.73	1.33914	3.24498e-09
SORCS2	ENSG00000184985	4	7194265	7744554	643.472	1.34204	8.4059e-09
ABLIM3	ENSG00000173210	5	148521046	148640105	642.532	1.34596	1.46338e-05
CPNE7	ENSG00000178773	16	89642176	89663654	254.669	1.35674	0.00818073
TNFAIP3	ENSG00000118503	6	138188351	138204449	1490.56	1.36238	3.79949e-06
LOX	ENSG00000113083	5	121398890	121413980	56334.6	1.36525	1.2333e-07
CGREF1	ENSG00000138028	2	27321757	27341995	766.6	1.36757	1.16699e-09
NA	ENSG00000261888	17	81061205	81063860	399.468	1.36863	7.37833e-07
SYNPO2	ENSG00000172403	4	119809996	119982402	221.634	1.37179	0.00696198
GIPC2	ENSG00000137960	1	78445226	78604133	105.024	1.37256	5.37395e-07
TRNP1	ENSG00000253368	1	27320198	27327389	493.033	1.37335	7.7217e-13
HECW2	ENSG00000138411	2	197063977	197458416	975.475	1.37338	0.00220067
BMPER	ENSG00000164619	7	33944523	34195484	1169.97	1.37611	6.61121e-05
RAPH1	ENSG00000173166	2	204259068	204400133	5446.49	1.39004	0.00225815
IGIP	ENSG00000182700	5	139505521	139508391	473.07	1.393	1.00674e-16
NA	ENSG00000260966	11	102921416	102926528	69.4354	1.39349	0.000923506
DRAM1	ENSG00000136048	12	102271129	102405908	4725.24	1.39592	5.45358e-07
PDE1C	ENSG00000154678	7	31790793	32338941	1507.45	1.39906	1.53847e-05
NA	ENSG00000250697	5	32925745	33298016	66.1359	1.40868	1.8332e-07
HIST2H2BE	ENSG00000184678	1	149856010	149858232	266.312	1.41349	1.17213e-14
MFAP3L	ENSG00000198948	4	170907748	170954182	153.874	1.41637	2.34274e-06
OLFM1	ENSG00000130558	9	137967268	138013025	285.432	1.41688	0.00578962
NA	ENSG00000260065	22	26917949	26921002	143.005	1.42125	1.60785e-15
ADRA2C	ENSG00000184160	4	3768075	3770251	53.3892	1.42367	0.000888615
SYPL2	ENSG00000143028	1	110009180	110024759	24.7807	1.44179	0.00164283
NA	ENSG00000124343	X	2670091	2734539	612.717	1.44224	1.66588e-08
MEDAG	ENSG00000102802	13	31480328	31499709	3164.46	1.44618	2.10658e-07
NA	ENSG00000259146	14	71759442	71788531	50.2782	1.45074	6.85268e-05
SIK1	ENSG00000142178	21	44834395	44847008	118.993	1.45108	9.57973e-06
LOC100128893	ENSG00000266010	18	19746859	19748929	21.2874	1.45759	0.00147063
CTGF	ENSG00000118523	6	132269316	132272513	27081.8	1.45833	8.53106e-19
OSTM1	ENSG00000081087	6	108362613	108487058	1434.47	1.45892	5.53735e-08
CDH13	ENSG00000140945	16	82660408	83830204	8624.54	1.46005	1.96142e-27
LOC344887	ENSG00000171658	3	185677732	185698658	49.2455	1.4633	0.00116861
PLXNA2	ENSG00000076356	1	208195587	208417665	258.337	1.46825	5.01118e-05
PTCHD4	ENSG00000244694	6	47845764	48036425	59.0161	1.47055	8.72104e-05
IGFBP5	ENSG00000115461	2	217536828	217560248	11505.9	1.47212	0.00949487
CCDC136	ENSG00000128596	7	128430811	128462186	447.169	1.47228	5.1962e-06
NA	ENSG00000257261	12	46777462	46850051	40.9094	1.47462	2.71225e-05
DNAJB4	ENSG00000162616	1	78444859	78483648	7166.61	1.48693	9.9463e-07
LAMC2	ENSG00000058085	1	183155373	183214035	2563.21	1.48856	0.00040093
BMPR1B	ENSG00000138696	4	95679119	96079599	81.2832	1.48942	4.01176e-09
AMPD3	ENSG00000133805	11	10329860	10529126	451.637	1.4898	4.31058e-11
MEGF6	ENSG00000162591	1	3406484	3528059	1220.3	1.49084	0.000102671
SERPINI1	ENSG00000163536	3	167453031	167543356	615.735	1.49131	0.000730659
NA	ENSG00000229715	13	32420978	32527609	18.6913	1.49252	0.00664594
STC2	ENSG00000113739	5	172741716	172756506	18727.7	1.49291	2.27877e-28
LOC100287314	ENSG00000235884	12	30947977	30955645	147.289	1.4959	0.000400161
LMO7	ENSG00000136153	13	76194570	76434004	9060.59	1.49601	7.22537e-10
NA	ENSG00000255364	8	123426571	123440790	399.952	1.49772	2.36276e-08
TNFRSF8	ENSG00000120949	1	12123434	12204264	12.558	1.50071	0.00957661
FGF2	ENSG00000138685	4	123747863	123819391	6913.51	1.501	1.17585e-07
GAS6	ENSG00000183087	13	114523524	114567046	22078	1.50346	4.36473e-20
NA	ENSG00000244515	3	156880452	156881721	11.4574	1.50826	0.00661363
LOXL4	ENSG00000138131	10	100007447	100028007	32121.9	1.50964	3.48531e-07
PROSER2	ENSG00000148426	10	11865338	11914276	64.8736	1.514	0.00503304
MAFF	ENSG00000185022	22	38597889	38612518	1148.16	1.51769	2.60622e-17
GADD45A	ENSG00000116717	1	68150744	68154021	1370.74	1.5199	1.00647e-14
NA	ENSG00000259787	5	143861871	143865249	32.6013	1.52227	0.0072399
TMEM38A	ENSG00000072954	19	16771938	16800840	56.674	1.52374	7.44808e-06
RIMS1	ENSG00000079841	6	72596406	73112845	514.16	1.52447	2.17381e-09
LOC100507487	ENSG00000251432	4	129213906	129440549	47.6269	1.52608	0.00896827
LIMS2	ENSG00000072163	2	128395956	128439360	594.692	1.52743	0.00101195
SCD5	ENSG00000145284	4	83550692	83720010	455.759	1.52823	0.000405084
DIRC3	ENSG00000231672	2	218148742	218621316	11.4177	1.52947	0.00573428
LINC00571	ENSG00000223685	13	38624954	38717369	14.6097	1.53656	0.00154369
NA	ENSG00000225279	1	160032278	160049611	13.5864	1.54067	0.00369162
SPTBN4	ENSG00000160460	19	40972148	41082370	75.5552	1.54213	4.30712e-08
FLJ38109	ENSG00000245275	5	153708997	153825410	32.6831	1.54499	0.000417845
LIMCH1	ENSG00000064042	4	41361624	41702061	125.606	1.55097	1.23486e-10
FCRLA	ENSG00000132185	1	161676762	161684142	20.7725	1.55442	0.00280686
PAPPA2	ENSG00000116183	1	176432307	176814735	4308.32	1.55704	5.44342e-07
GLT25D2	ENSG00000198756	1	183898796	184006863	125.273	1.5587	0.000146627
GFRA1	ENSG00000151892	10	117816444	118032979	1056.74	1.55936	1.3662e-05
NA	ENSG00000267750	17	42376942	42392683	23.5489	1.56788	0.000442366
KCTD16	ENSG00000183775	5	143550396	143856945	142.481	1.5693	0.00208898
FGF1	ENSG00000113578	5	141971743	142077617	290.446	1.57209	0.000594248
GLDN	ENSG00000186417	15	51633826	51700210	19.2802	1.57319	0.00162619
CYP11A1	ENSG00000140459	15	74630100	74660081	23.8724	1.5738	0.00171757
SORT1	ENSG00000134243	1	109852192	109940573	1990.16	1.58433	7.77668e-13
NA	ENSG00000260230	9	111892573	111898218	213.941	1.58617	0.000120852
NA	ENSG00000259558	15	60345403	60346291	28.0792	1.58659	0.00977978
RAB6B	ENSG00000154917	3	133543083	133614680	376.368	1.58938	4.8347e-40
GCLC	ENSG00000001084	6	53362139	53481768	1136.06	1.59095	2.62276e-06
CCPG1	ENSG00000260916	15	55632230	55700708	2031.93	1.59172	1.08216e-15
ITGBL1	ENSG00000198542	13	102104966	102375456	10283.9	1.59748	1.03832e-07
TIMP1	ENSG00000102265	X	47441712	47446188	46194.5	1.6052	8.79813e-07
AOX1	ENSG00000138356	2	201450591	201541787	991.971	1.61171	2.05828e-07
ITGA6	ENSG00000091409	2	173292082	173371181	934.554	1.62094	9.69611e-07
NA	ENSG00000261468	3	30739153	30741068	118.429	1.62818	9.1915e-05
C12orf39	ENSG00000134548	12	21679241	21690311	15.818	1.63503	0.000721058
GATA6	ENSG00000141448	18	19749404	19782491	565.402	1.64054	3.08871e-18
NA	ENSG00000234614	1	151814353	151822861	19.6418	1.64381	0.000828183
MFGE8	ENSG00000140545	15	89441916	89456642	16667.2	1.64613	5.25945e-08
NA	ENSG00000231196	1	147762996	147767966	26.6645	1.64721	7.96354e-05
TM4SF4	ENSG00000169903	3	149191761	149221068	31.3591	1.64915	0.00651147
PERP	ENSG00000112378	6	138409642	138428648	2242.39	1.65812	1.20246e-57
FRY	ENSG00000073910	13	32605437	32870794	640.453	1.65852	0.000816385
PODN	ENSG00000174348	1	53527854	53551174	352.914	1.66168	2.484e-07
DNAJC6	ENSG00000116675	1	65713902	65881552	56.0515	1.66798	2.85957e-08
RNF150	ENSG00000170153	4	141786725	142134031	23.9154	1.67087	0.00141626
SPON1	ENSG00000152268	11	13983914	14289646	89.2849	1.67176	0.000769031
HSPB6	ENSG00000004776	19	36245469	36248980	3349.99	1.67434	4.61157e-10
SLC1A1	ENSG00000106688	9	4490444	4587469	2947.51	1.67524	5.77044e-08
HSPB7	ENSG00000173641	1	16340523	16346089	8273.4	1.67701	1.32335e-05
SLC38A4	ENSG00000139209	12	47158546	47226191	10.5126	1.678	0.00399321
KRTAP1-1	ENSG00000188581	17	39196811	39197713	17.1579	1.67875	0.0024794
TFPI2	ENSG00000105825	7	93514709	93520303	1195.53	1.6825	0.000410266
STOX2	ENSG00000173320	4	184774584	184944679	19.2169	1.68802	0.00509297
ATP10D	ENSG00000145246	4	47487305	47595503	1542.58	1.69495	1.13838e-19
NMNAT2	ENSG00000157064	1	183217372	183387737	315.898	1.69803	0.00318076
FANK1	ENSG00000203780	10	127585108	127698161	110.538	1.70189	4.72745e-07
BRSK2	ENSG00000174672	11	1411129	1483919	10.7356	1.70321	0.00425247
HEG1	ENSG00000173706	3	124684554	124774802	20657.3	1.70332	5.80705e-16
IL6	ENSG00000136244	7	22765503	22771621	1501.29	1.7077	0.00129169
ANKRD1	ENSG00000148677	10	92671853	92681033	76.6306	1.71223	0.00352375
MYO1D	ENSG00000176658	17	30819540	31204195	6056.49	1.71297	6.18177e-18
LYPD5	ENSG00000159871	19	44300081	44331358	21.0108	1.71899	0.00262549
IGFBP2	ENSG00000115457	2	217497551	217529159	836.033	1.72099	6.57764e-07
NA	ENSG00000251281	5	33011428	33017713	32.2944	1.72143	3.14594e-05
ADAMTS3	ENSG00000156140	4	73146686	73434516	146.242	1.72354	1.34322e-05
INA	ENSG00000148798	10	105036920	105050108	716.244	1.73385	0.0061179
SRGN	ENSG00000122862	10	70847862	70864567	3945.11	1.73607	3.62385e-56
ANKRD29	ENSG00000154065	18	21178890	21242849	474.418	1.73637	2.52257e-06
ITGA11	ENSG00000137809	15	68594050	68724501	11556.4	1.73694	7.9537e-13
COBLL1	ENSG00000082438	2	165510134	165700189	582.611	1.73799	0.00019818
HIST1H2AC	ENSG00000180573	6	26124373	26139344	1065.94	1.73891	4.59647e-42
LINC00312	ENSG00000237697	3	8613468	8615561	18.6628	1.7397	0.000104918
PAPPA	ENSG00000182752	9	118916083	119164601	3606.99	1.74122	5.40691e-06
FST	ENSG00000134363	5	52776239	52782964	5534.19	1.74278	5.92755e-05
TTC9	ENSG00000133985	14	71108504	71142077	33.6956	1.74752	0.00607259
NA	ENSG00000140479	15	101840818	102065405	1442.32	1.74753	0.00180991
FGL2	ENSG00000127951	7	76822688	76829143	391.45	1.74814	4.02698e-38
PPP1R9A	ENSG00000158528	7	94536514	94925727	24.9413	1.75173	0.00928456
BMP6	ENSG00000153162	6	7727030	7881655	76.3797	1.75197	0.000144359
BHLHE41	ENSG00000123095	12	26272959	26278060	66.4432	1.75412	3.09189e-07
NA	ENSG00000259345	15	39157523	39719396	17.9254	1.76112	0.00018636
NXPH3	ENSG00000182575	17	47653220	47661189	63.8448	1.76215	0.00175158
ERCC6	ENSG00000225830	10	50663414	50747584	875.009	1.76264	7.51845e-07
NA	ENSG00000261105	13	76178836	76210130	66.4655	1.76269	4.69403e-06
VSTM2L	ENSG00000132821	20	36531499	36573752	91.2776	1.76961	9.82967e-10
FGF14	ENSG00000102466	13	102372134	103054124	1049.98	1.77118	1.75102e-05
NA	ENSG00000218014	6	72294424	72295609	57.7106	1.77408	0.00755837
BST1	ENSG00000109743	4	15704573	15739936	832.101	1.77586	2.89042e-05
TXNRD1	ENSG00000198431	12	104609557	104744061	17067.8	1.7802	3.92837e-12
FGF7	ENSG00000140285	15	49715293	49780972	1078.32	1.78473	2.14953e-15
SERPINE1	ENSG00000106366	7	100770370	100782547	140171	1.78596	6.41874e-12
TMEM229B	ENSG00000198133	14	67913801	68000456	100.499	1.78764	1.8332e-07
ENPP4	ENSG00000001561	6	46097730	46114436	360.03	1.78993	6.53509e-07
NA	ENSG00000261553	13	76123909	76381256	21.7293	1.79203	0.000287598
BIRC3	ENSG00000023445	11	102188215	102210134	457.184	1.79743	3.79235e-13
C8orf34	ENSG00000165084	8	69242957	69731257	12.1025	1.79881	0.0011223
SERPINA3	ENSG00000196136	14	95058395	95090983	105.859	1.80011	8.31642e-11
FNDC1	ENSG00000164694	6	159590429	159693141	1306.98	1.80144	1.04767e-06
ISLR2	ENSG00000167178	15	74392652	74430881	28.7888	1.80316	0.0012411
FAM26E	ENSG00000178033	6	116832809	116845955	325.199	1.82072	4.2047e-06
CDH6	ENSG00000113361	5	31193857	31329253	17.6973	1.83215	0.000288255
NA	ENSG00000231574	3	177534653	177617012	37.1678	1.83812	1.43905e-06
GPRC5B	ENSG00000167191	16	19868616	19897489	113.087	1.85387	0.00540923
PGM5	ENSG00000154330	9	70943224	71145977	67.108	1.85542	0.000264314
CADM1	ENSG00000182985	11	115039938	115375675	585.754	1.86113	0.0016555
SYNGR1	ENSG00000100321	22	39745930	39781593	136.329	1.86572	6.32013e-05
NEDD9	ENSG00000111859	6	11183531	11382581	158.791	1.88015	9.56328e-06
KCND3	ENSG00000171385	1	112313284	112531777	126.678	1.88297	5.90584e-11
HDAC9	ENSG00000048052	7	18126572	19036993	130.116	1.89746	6.34065e-13
NA	ENSG00000162433	1	65613232	65697828	1684.74	1.89777	2.3496e-05
MIR2682	ENSG00000225206	1	98453556	98515419	89.9384	1.89842	1.55943e-11
KRT15	ENSG00000171346	17	39669995	39678781	34.9392	1.89924	2.97087e-06
NALCN	ENSG00000102452	13	101706130	102068843	269.36	1.89967	3.49707e-16
EFEMP1	ENSG00000115380	2	56093102	56151274	27634.7	1.90281	4.21284e-54
IL1RL1	ENSG00000115602	2	102927962	102968497	21.3795	1.90443	0.00417277
GNA14	ENSG00000156049	9	80037995	80263223	77.2419	1.90595	4.69403e-06
BAMBI	ENSG00000095739	10	28966271	28971868	113.602	1.92166	1.52096e-07
PTPRC	ENSG00000081237	1	198607801	198726545	14.6233	1.93024	0.000871072
EPDR1	ENSG00000086289	7	37723446	37991543	1970.63	1.93217	2.44471e-05
KCNB1	ENSG00000158445	20	47980414	48099184	94.6809	1.94107	0.00269434
RHOJ	ENSG00000126785	14	63670832	63759937	256.382	1.94169	1.53418e-05
ADAMTSL4	ENSG00000143382	1	150521884	150533413	1997.58	1.94333	1.64035e-09
NA	ENSG00000233554	9	33166973	33179981	44.9481	1.94474	2.31063e-09
LOC388820	ENSG00000243627	21	35791013	35796264	40.3892	1.94487	1.02869e-07
CHD5	ENSG00000116254	1	6161853	6240183	14.3247	1.94838	0.00163398
EDN1	ENSG00000078401	6	12290596	12297427	48.3251	1.95109	2.88727e-05
ARHGEF37	ENSG00000183111	5	148931510	149014531	26.6513	1.95214	1.08223e-07
COL13A1	ENSG00000197467	10	71561644	71724031	220.693	1.95997	0.000825209
GRAMD3	ENSG00000155324	5	125695824	125832186	1698.92	1.96123	3.38983e-13
NA	ENSG00000240912	3	113822096	113822475	58.0188	1.9628	1.30914e-08
NA	ENSG00000236671	10	53990502	54073888	11.8781	1.96953	0.000266163
CCRL1	ENSG00000129048	3	132316081	132337811	90.1273	1.97431	0.000105635
CSTA	ENSG00000121552	3	122044091	122060819	187.366	1.97541	5.37005e-08
NAP1L2	ENSG00000186462	X	72432135	72434684	18.6538	1.97993	0.0013357
NA	ENSG00000235385	X	13284167	13321571	11.1961	1.98267	0.000939999
CDH10	ENSG00000040731	5	24487209	24645087	12.6125	1.98847	0.0024858
LOC100507254	ENSG00000228495	6	132453055	132490514	21.3757	1.99723	0.00131365
NA	ENSG00000184185	17	21279509	21323179	164.679	1.99855	0.000751543
SERPINE2	ENSG00000135919	2	224839829	224904036	166884	2.00144	9.87105e-15
CRYAB	ENSG00000109846	11	111779289	111794446	2517.07	2.01295	2.95549e-09
IL1A	ENSG00000115008	2	113531492	113542167	29.921	2.01371	0.000415373
ASPN	ENSG00000106819	9	95218487	95244788	1080.85	2.0234	1.02844e-06
NA	ENSG00000258624	15	27585671	27585951	634.85	2.02431	1.21655e-15
PPP1R3C	ENSG00000119938	10	93388199	93392811	1902.81	2.02542	2.46898e-16
SLC6A4	ENSG00000108576	17	28521337	28563020	42.659	2.02688	0.00194676
KRTAP1-5	ENSG00000221852	17	39182278	39183454	365.155	2.0322	4.41112e-56
PADI1	ENSG00000142623	1	17531621	17572500	34.0235	2.03928	0.00115984
DGKI	ENSG00000157680	7	137073563	137531838	145.892	2.04009	1.3233e-12
NA	ENSG00000225166	2	216318430	216328594	22.6548	2.04329	1.13015e-06
PTPRR	ENSG00000153233	12	71031853	71314623	13.8214	2.04716	0.000598352
NDUFA4L2	ENSG00000185633	12	57628686	57634498	6107.78	2.04945	8.07533e-08
NA	ENSG00000158406	6	26281283	26285762	104.621	2.05911	2.16733e-08
TEK	ENSG00000120156	9	27109139	27230173	1670.99	2.06283	3.56567e-05
HIST1H2BK	ENSG00000197903	6	27106073	27114619	695.305	2.06848	2.27678e-25
COMP	ENSG00000105664	19	18893583	18902123	8101.76	2.07525	3.07694e-11
NA	ENSG00000131737	17	39533902	39538655	1393.9	2.07957	0.000315892
DEPTOR	ENSG00000155792	8	120885957	121063152	275.473	2.08599	4.08304e-07
AARD	ENSG00000205002	8	117950438	117956726	23.134	2.08685	0.0012223
DAW1	ENSG00000123977	2	228735770	228789060	105.609	2.08741	4.8504e-06
PSG4	ENSG00000243137	19	43696854	43711451	87.964	2.08984	2.04064e-16
MARCH4	ENSG00000144583	2	217122588	217236750	448.6	2.09007	3.68783e-08
MFAP5	ENSG00000197614	12	8789942	8815484	14246.5	2.09607	1.16606e-05
CCDC3	ENSG00000151468	10	12938627	13141652	18.924	2.09817	4.94181e-06
LINC00842	ENSG00000223477	10	47011753	47174018	40.0409	2.1055	3.58257e-07
C13orf45	ENSG00000178734	13	76445187	76457947	10.2207	2.11749	0.000177818
NEB	ENSG00000183091	2	152341850	152591001	32.6732	2.12469	3.52968e-05
LACC1	ENSG00000179630	13	44453420	44468068	3485.62	2.12874	1.2158e-06
HIST1H1C	ENSG00000187837	6	26055968	26056699	687.076	2.1419	2.14421e-14
TLL2	ENSG00000095587	10	98124363	98273675	58.2077	2.14448	2.82146e-05
NOV	ENSG00000136999	8	120428546	120436593	72.1316	2.1557	1.52705e-06
LOC100507639	ENSG00000248810	4	142240604	142253772	61.7746	2.16218	1.55118e-05
NA	ENSG00000259450	15	39480639	39486510	13.7973	2.16637	5.50415e-05
PPP2R2C	ENSG00000074211	4	6322305	6565327	11.7823	2.17256	0.000171634
NA	ENSG00000180596	6	26115101	26124154	95.6664	2.17406	3.19501e-12
ADAP1	ENSG00000105963	7	937540	995043	12.7187	2.17425	2.19651e-05
COL15A1	ENSG00000204291	9	101705461	101833069	904.045	2.18185	8.719e-07
PNMA2	ENSG00000240694	8	26362202	26371608	928.754	2.19569	1.28775e-30
NA	ENSG00000261425	15	68591128	68593343	173.815	2.20763	1.99112e-26
PDE11A	ENSG00000128655	2	178492797	178973066	20.8414	2.22133	3.07908e-05
NEK7	ENSG00000151414	1	198126093	198291550	12753.7	2.24659	1.06057e-13
NA	ENSG00000254300	8	77318889	77436591	42.587	2.24709	2.20718e-07
NA	ENSG00000254343	8	121064419	121068440	21.6971	2.26164	1.15737e-06
SERPINB7	ENSG00000166396	18	61420169	61472604	398.46	2.26591	1.59887e-21
LSAMP	ENSG00000185565	3	115528641	117716095	29.6127	2.26901	5.02175e-06
DSP	ENSG00000096696	6	7541808	7586950	3065.51	2.35052	3.00837e-22
CST2	ENSG00000170369	20	23804406	23807368	12.8353	2.36227	0.000173161
NA	ENSG00000233308	3	190931080	190952394	36.8053	2.36444	9.09756e-05
WNT2	ENSG00000105989	7	116916685	116963343	132.705	2.37329	0.000115334
USP53	ENSG00000145390	4	120133742	120216672	3163.52	2.38517	1.57298e-09
F3	ENSG00000117525	1	94994781	95007356	3750.89	2.44031	1.28889e-08
PSG5	ENSG00000204941	19	43670408	43690688	219.414	2.45019	1.2302e-11
CACNB4	ENSG00000182389	2	152689290	152955593	826.545	2.45054	2.29146e-08
PRSS12	ENSG00000164099	4	119201193	119274158	959.32	2.46189	2.64463e-42
CCND1	ENSG00000110092	11	69455855	69469242	36391	2.46974	2.76834e-39
ITGA2	ENSG00000164171	5	52285156	52390609	1331.06	2.48102	1.11442e-09
PCSK9	ENSG00000169174	1	55505221	55530525	25.7237	2.483	2.04619e-06
ASB5	ENSG00000164122	4	177134824	177198722	14.1791	2.50586	1.52487e-06
NA	ENSG00000259172	15	101835624	101845942	31.9687	2.50977	1.05546e-06
GABBR2	ENSG00000136928	9	101050391	101471479	67.9367	2.51057	6.46224e-10
ANKRD6	ENSG00000135299	6	90142889	90343553	90.1357	2.51689	1.0456e-09
PLAT	ENSG00000104368	8	42032236	42065242	18174.2	2.52327	3.93012e-08
RIMS4	ENSG00000101098	20	43380449	43438979	70.1572	2.52952	6.78949e-14
NA	ENSG00000214646	15	78232253	78236924	10.2137	2.565	3.14594e-05
KRT19	ENSG00000171345	17	39679869	39684560	967.865	2.57825	5.87516e-07
SVEP1	ENSG00000165124	9	113127531	113342160	3844.8	2.58934	1.07155e-49
KIAA1244	ENSG00000112379	6	138483058	138665800	64.2203	2.60916	3.20567e-13
KRT33B	ENSG00000131738	17	39519746	39526052	58.0753	2.61035	7.44351e-07
OSTN	ENSG00000188729	3	190917030	190983404	58.0273	2.62701	1.69808e-05
LOC255167	ENSG00000250056	5	6582249	6588612	62.8154	2.63878	8.36847e-06
RDH10	ENSG00000121039	8	74206847	74237516	1863.73	2.65763	1.01828e-10
NA	ENSG00000261335	17	74668024	74669740	30.7441	2.67351	2.2708e-07
LONRF2	ENSG00000170500	2	100889753	100939195	22.0889	2.7271	7.57428e-08
IL33	ENSG00000137033	9	6215805	6257983	59.1572	2.73121	2.73728e-07
NA	ENSG00000257732	12	104656092	104674500	23.0433	2.74287	2.08428e-09
NA	ENSG00000178882	12	124773710	124800570	683.064	2.746	3.7036e-32
CCL5	ENSG00000161570	17	34198495	34207797	75.3293	2.75191	7.60028e-08
MRVI1	ENSG00000072952	11	10594638	10715535	201.571	2.77952	1.08333e-20
TNFRSF11B	ENSG00000164761	8	119935796	119964439	3731.07	2.79466	6.58818e-15
NA	ENSG00000212724	17	39215495	39216344	611.189	2.81005	7.06183e-21
PLA2G2A	ENSG00000188257	1	20301925	20306932	63.0734	2.82461	1.98986e-06
LEP	ENSG00000174697	7	127881337	127897681	29.8255	2.86533	1.18172e-06
HTR2A	ENSG00000102468	13	47405685	47471169	313.619	2.88177	9.0496e-46
FLG	ENSG00000143631	1	152274651	152297679	1158.82	2.89954	8.06031e-16
HSD11B1	ENSG00000117594	1	209859510	209908295	39.2474	2.9026	9.81416e-16
CD36	ENSG00000135218	7	79998891	80308593	47.9715	2.93365	2.92322e-13
FAM167A	ENSG00000154319	8	11278972	11332224	376.125	2.93477	6.51628e-59
CYP26B1	ENSG00000003137	2	72356367	72375167	459.464	3.00688	7.41041e-10
RASSF2	ENSG00000101265	20	4760669	4804291	291.395	3.0886	2.50497e-10
DKK1	ENSG00000107984	10	54074056	54077802	4088.69	3.09167	1.87263e-110
FMOD	ENSG00000122176	1	203309753	203320617	1122.1	3.1409	1.77139e-22
C1orf110	ENSG00000185860	1	162794248	162838605	57.9917	3.17674	2.23859e-08
MYOCD	ENSG00000141052	17	12569207	12672266	28.4578	3.25722	1.31291e-08
CSF2RB	ENSG00000100368	22	37309670	37336491	100.586	3.26454	1.93867e-08
MYOZ2	ENSG00000172399	4	120056939	120108944	109.373	3.2694	1.75387e-09
ITIH5	ENSG00000123243	10	7601232	7708961	28.3394	3.27977	1.42831e-10
OXTR	ENSG00000180914	3	8792094	8811314	72.8677	3.28053	3.08968e-17
PALM	ENSG00000099864	19	708953	748329	376.948	3.29758	2.32228e-17
DLGAP1	ENSG00000170579	18	3496030	4455335	137.26	3.30647	1.27626e-09
NRCAM	ENSG00000091129	7	107788068	108097161	130.607	3.47012	8.35041e-21
TMEM178B	ENSG00000261115	7	140774032	141180180	262.189	3.55863	1.813e-16
SFRP4	ENSG00000106483	7	37945543	38065297	5005.75	3.63397	5.67733e-16
PTGIS	ENSG00000124212	20	48120411	48184683	3459.7	3.83287	3.88143e-27
CCND2	ENSG00000118971	12	4382938	4414516	1282.71	3.96847	5.0516e-32
SERPINB2	ENSG00000197632	18	61538926	61571124	127.197	4.49791	5.43938e-17
GPR133	ENSG00000111452	12	131438452	131626014	204.33	5.12053	5.2933e-54
